# Supplementary material for: Prevotella are major contributors of sialidases in the human vaginal microbiome
Source: Proc Natl Acad Sci U S A. 2024 Aug 26;121(36):e2400341121. doi: 10.1073/pnas.2400341121 (PMC11388281; doi:10.1073/pnas.2400341121)
Supplement: Supplementary file 2 — Dataset S01 (XLSX) [file pnas.2400341121.sd01.xlsx]

## Sheet: All_isolate_genomes
Genome_ID	Working_ID	Working_ID	Species	Hex_color_in_tree	Origin	Sialidase_hits
C0117E2.fna	C0117E2.fasta	C0117E2	Actinomyces_neuii	#AEB6BF	United_States	2
GCF_000758745.1_04_NF40v01_genomic.fna	GCF_000758745.1.fasta	GCF_000758745.1	Actinomyces_urogenitalis	#95A5A6	Reference	1
GCF_000758755.1_04_NF40_HMP1627v01_genomic.fna	GCF_000758755.1.fasta	GCF_000758755.1	Actinomyces_urogenitalis	#95A5A6	Reference	1
C0011A1.fna	C0011A1.fasta	C0011A1	Actinotignum_sanguinis	#AAB7B8	United_States	2
C0014B1.fna	C0014B1.fasta	C0014B1	Actinotignum_sanguinis	#AAB7B8	United_States	2
C0014B2.fna	C0014B2.fasta	C0014B2	Actinotignum_sanguinis	#AAB7B8	United_States	2
C0039C3.fna	C0039C3.fasta	C0039C3	Actinotignum_sanguinis	#AAB7B8	United_States	2
C0039C4.fna	C0039C4.fasta	C0039C4	Actinotignum_sanguinis	#AAB7B8	United_States	2
C0007B2.fna	C0007B2.fasta	C0007B2	Aerococcus_christensenii		United_States	0
C0007B5.fna	C0007B5.fasta	C0007B5	Aerococcus_christensenii		United_States	0
C0007C5.fna	C0007C5.fasta	C0007C5	Aerococcus_christensenii		United_States	0
GCF_001543245.1_ASM154324v1_genomic.fna	GCF_001543245.1.fasta	GCF_001543245.1	Aerococcus_urinaehominis		Reference	0
GCF_900103385.1_IMG-taxon_2619619005_annotated_assembly_genomic.fna	GCF_900103385.1.fasta	GCF_900103385.1	Aerococcus_urinaehominis		Reference	0
GCF_001546145.1_ASM154614v1_genomic.fna	GCF_001546145.1.fasta	GCF_001546145.1	Alloscardovia_omnicolens		Reference	1
GCF_001546275.1_ASM154627v1_genomic.fna	GCF_001546275.1.fasta	GCF_001546275.1	Amphibacillus_sediminis		Reference	0
GCA_001546155.1_ASM154615v1_genomic.fna	GCA_001546155.1.fasta	GCA_001546155.1	Anaerococcus_hydrogenalis		Reference	0
C0024D3.fna	C0024D3.fasta	C0024D3	Anaerococcus_rubeinfantis		United_States	0
C0059F3.fna	C0059F3.fasta	C0059F3	Anaerococcus_sp		United_States	0
0756_546_1_1_CBA4_S848-bin_1-FINAL.fa	FRESH054.fasta	FRESH054	Anaerococcus_tetradius		South_Africa	0
0795_578_1_1_MRSI7_S813-bin_1-FINAL.fa	FRESH084.fasta	FRESH084	Anaerococcus_tetradius		South_Africa	0
E7_1841_1391_1_BDMRSCQ3_S289-bin_1-SPLIT-FINAL.fa	FRESH168.fasta	FRESH168	Anaerococcus_tetradius		South_Africa	0
E7_1841_1391_1_BDMRSCQ8_S100-bin_1-SPLIT-FINAL.fa	FRESH172.fasta	FRESH172	Anaerococcus_tetradius		South_Africa	0
JKR_P2_21_E03_S789_001-bin_1-FINAL.fa	FRESH287.fasta	FRESH287	Anaerococcus_tetradius		South_Africa	0
JKR_P2_24_H03_S792_001-bin_1-FINAL.fa	FRESH288.fasta	FRESH288	Anaerococcus_tetradius		South_Africa	0
C0163D3.fna	C0163D3.fasta	C0163D3	Atopobium_deltae	#145A32	United_States	0
C0163D4.fna	C0163D4.fasta	C0163D4	Atopobium_deltae	#145A32	United_States	0
GCA_001552765.1_ASM155276v1_genomic.fna	GCA_001552765.1.fasta	GCA_001552765.1	Bacteroidales_bacterium	#D6EAF8	Reference	0
GCA_001552775.1_ASM155277v1_genomic.fna	GCA_001552775.1.fasta	GCA_001552775.1	Bacteroidales_bacterium	#148F77	Reference	0
0055_051_1_4_LKV2_S458-bin_1-FINAL.fa	FRESH028.fasta	FRESH028	Bacteroides_fragilis	#A3E4D7	South_Africa	5
0809_588_1_1_LKV2_S440-bin_1-FINAL.fa	FRESH098.fasta	FRESH098	Bacteroides_fragilis	#A3E4D7	South_Africa	5
0809_588_1_1_LKV3_S447-bin_1-FINAL.fa	FRESH099.fasta	FRESH099	Bacteroides_fragilis	#A3E4D7	South_Africa	5
0055_051_1_3_LKV1_S810-bin_1-FINAL.fa	FRESH018.fasta	FRESH018	Bacteroides_ovatus	#48C9B0	South_Africa	6
0055_051_1_3_LKV3_S818-bin_1-FINAL.fa	FRESH019.fasta	FRESH019	Bacteroides_ovatus	#48C9B0	South_Africa	6
0055_051_1_3_LKV5_S826-bin_1-FINAL.fa	FRESH020.fasta	FRESH020	Bacteroides_ovatus	#48C9B0	South_Africa	6
0809_588_1_1_MRSI8_S843-bin_1-FINAL.fa	FRESH105.fasta	FRESH105	Bifidobacterium_adolescentis	#F5B7B1	South_Africa	0
0809_588_1_1_MRSIHK7_S781-bin_1-FINAL.fa	FRESH106.fasta	FRESH106	Bifidobacterium_adolescentis	#F5B7B1	South_Africa	0
C0008A1.fna	C0008A1.fasta	C0008A1	Bifidobacterium_bifidum	#F1948A	United_States	2
C0008A2.fna	C0008A2.fasta	C0008A2	Bifidobacterium_bifidum	#F1948A	United_States	2
C0008D1.fna	C0008D1.fasta	C0008D1	Bifidobacterium_bifidum	#F1948A	United_States	2
C0008D2.fna	C0008D2.fasta	C0008D2	Bifidobacterium_bifidum	#F1948A	United_States	2
C0008D3.fna	C0008D3.fasta	C0008D3	Bifidobacterium_bifidum	#F1948A	United_States	2
C0008D4.fna	C0008D4.fasta	C0008D4	Bifidobacterium_bifidum	#F1948A	United_States	2
C0008D5.fna	C0008D5.fasta	C0008D5	Bifidobacterium_bifidum	#F1948A	United_States	2
C0045B5.fna	C0045B5.fasta	C0045B5	Bifidobacterium_bifidum	#F1948A	United_States	2
0795_578_1_1_MRSI5_S834-bin_1-FINAL.fa	FRESH083.fasta	FRESH083	Bifidobacterium_bifidum	#F1948A	South_Africa	2
0809_588_1_1_MRS6_S811-bin_2-FINAL.fa	FRESH101.fasta	FRESH101	Bifidobacterium_bifidum	#F1948A	South_Africa	2
F2_1463_1084_3_MRS6_S202-bin_1-SPLIT-FINAL.fa	FRESH189.fasta	FRESH189	Bifidobacterium_bifidum	#F1948A	South_Africa	2
C0019A1.fna	C0019A1.fasta	C0019A1	Bifidobacterium_breve	#FA8072	United_States	1
C0019A2.fna	C0019A2.fasta	C0019A2	Bifidobacterium_breve	#FA8072	United_States	1
C0019A3.fna	C0019A3.fasta	C0019A3	Bifidobacterium_breve	#FA8072	United_States	1
C0019A4.fna	C0019A4.fasta	C0019A4	Bifidobacterium_breve	#FA8072	United_States	1
C0019A5.fna	C0019A5.fasta	C0019A5	Bifidobacterium_breve	#FA8072	United_States	1
C0031A3.fna	C0031A3.fasta	C0031A3	Bifidobacterium_breve	#FA8072	United_States	1
C0031B2.fna	C0031B2.fasta	C0031B2	Bifidobacterium_breve	#FA8072	United_States	1
C0031B3.fna	C0031B3.fasta	C0031B3	Bifidobacterium_breve	#FA8072	United_States	1
C0031B4.fna	C0031B4.fasta	C0031B4	Bifidobacterium_breve	#FA8072	United_States	1
C0034C2.fna	C0034C2.fasta	C0034C2	Bifidobacterium_breve	#FA8072	United_States	1
C0034C5.fna	C0034C5.fasta	C0034C5	Bifidobacterium_breve	#FA8072	United_States	1
C0039A1.fna	C0039A1.fasta	C0039A1	Bifidobacterium_breve	#FA8072	United_States	1
C0039A2.fna	C0039A2.fasta	C0039A2	Bifidobacterium_breve	#FA8072	United_States	1
C0039A3.fna	C0039A3.fasta	C0039A3	Bifidobacterium_breve	#FA8072	United_States	1
C0039A4.fna	C0039A4.fasta	C0039A4	Bifidobacterium_breve	#FA8072	United_States	1
C0040B1.fna	C0040B1.fasta	C0040B1	Bifidobacterium_breve	#FA8072	United_States	1
C0040B2.fna	C0040B2.fasta	C0040B2	Bifidobacterium_breve	#FA8072	United_States	1
C0040B3.fna	C0040B3.fasta	C0040B3	Bifidobacterium_breve	#FA8072	United_States	1
C0046A2.fna	C0046A2.fasta	C0046A2	Bifidobacterium_breve	#FA8072	United_States	1
C0046A3.fna	C0046A3.fasta	C0046A3	Bifidobacterium_breve	#FA8072	United_States	1
C0046A4.fna	C0046A4.fasta	C0046A4	Bifidobacterium_breve	#FA8072	United_States	1
C0046A5.fna	C0046A5.fasta	C0046A5	Bifidobacterium_breve	#FA8072	United_States	1
C0047A2.fna	C0047A2.fasta	C0047A2	Bifidobacterium_breve	#FA8072	United_States	1
C0047A3.fna	C0047A3.fasta	C0047A3	Bifidobacterium_breve	#FA8072	United_States	1
C0047A4.fna	C0047A4.fasta	C0047A4	Bifidobacterium_breve	#FA8072	United_States	1
C0047A5.fna	C0047A5.fasta	C0047A5	Bifidobacterium_breve	#FA8072	United_States	1
C0047B1.fna	C0047B1.fasta	C0047B1	Bifidobacterium_breve	#FA8072	United_States	1
C0148A4.fna	C0148A4.fasta	C0148A4	Bifidobacterium_breve	#FA8072	United_States	1
GCF_000466545.1_ASM46654v1_genomic.fna	GCF_000466545.1.fasta	GCF_000466545.1	Bifidobacterium_breve	#FA8072	Reference	1
E6_1456_1083_3_BDMRSCQ11_S135-bin_1-SPLIT-FINAL.fa	FRESH163.fasta	FRESH163	Campylobacter_hominis		South_Africa	0
E6_1456_1083_3_BDMRSCQ12_S294-bin_1-SPLIT-FINAL.fa	FRESH164.fasta	FRESH164	Campylobacter_hominis		South_Africa	0
JKR_P2_10_B02_S778_001-bin_1-FINAL.fa	FRESH283.fasta	FRESH283	Campylobacter_ureolyticus		South_Africa	0
JKR_P2_11_C02_S779_001-bin_1-FINAL.fa	FRESH284.fasta	FRESH284	Campylobacter_ureolyticus		South_Africa	0
C0009A1.fna	C0009A1.fasta	C0009A1	Clostridium_ventriculi		United_States	0
JKR_12_29_17_B04_S698-bin_1-FINAL.fa	FRESH219.fasta	FRESH219	Corynebacterium_amycolatum	#F9E79F	South_Africa	0
0809_588_1_1_BHK1_S805-bin_1-FINAL.fa	FRESH091.fasta	FRESH091	Corynebacterium_glucuronolyticum	#FCF3CF	South_Africa	1
E3_1733_1310_1_BDMRSCQ14_S139-bin_1-SPLIT-FINAL.fa	FRESH147.fasta	FRESH147	Corynebacterium_kefirresidentii	#D4AC0D	South_Africa	0
JKR_12_29_17_F03_S694-bin_1-FINAL.fa	FRESH233.fasta	FRESH233	Corynebacterium_pseudogenitalium	#F1C40F	South_Africa	0
JKR_12_29_17_H03_S696-bin_1-FINAL.fa	FRESH240.fasta	FRESH240	Corynebacterium_pseudogenitalium	#F1C40F	South_Africa	0
C0041D5.fna	C0041D5.fasta	C0041D5	Corynebacterium_pyruviciproducens	#F7DC6F	United_States	1
GCF_000759055.1_04_NF40_HMP2129v01_genomic.fna	GCF_000759055.1.fasta	GCF_000759055.1	Corynebacterium_tuscaniense	#F4D03F	Reference	0
C0009B1.fna	C0009B1.fasta	C0009B1	Cutibacterium_acnes	#5F6A6A	United_States	3
C0009C1.fna	C0009C1.fasta	C0009C1	Cutibacterium_acnes	#5F6A6A	United_States	3
E4_1683_1263_1_BDMRSCQ6_S127-bin_1-SPLIT-FINAL.fa	FRESH157.fasta	FRESH157	Cutibacterium_acnes	#5F6A6A	South_Africa	3
JKR_12_29_17_A02_rep1_S849-bin_2-FINAL.fa	FRESH212.fasta	FRESH212	Cutibacterium_acnes	#5F6A6A	South_Africa	3
C0024A1.fna	C0024A1.fasta	C0024A1	Cutibacterium_avidum	#717D7E	United_States	0
C0024A2.fna	C0024A2.fasta	C0024A2	Cutibacterium_avidum	#717D7E	United_States	0
C0024A4.fna	C0024A4.fasta	C0024A4	Cutibacterium_avidum	#717D7E	United_States	0
C0024C1.fna	C0024C1.fasta	C0024C1	Cutibacterium_avidum	#717D7E	United_States	1
C0008A3.fna	C0008A3.fasta	C0008A3	Enterococcus_faecalis		United_States	0
C0008A4.fna	C0008A4.fasta	C0008A4	Enterococcus_faecalis		United_States	0
C0024B1.fna	C0024B1.fasta	C0024B1	Enterococcus_faecalis		United_States	0
C0024B2.fna	C0024B2.fasta	C0024B2	Enterococcus_faecalis		United_States	0
C0024B3.fna	C0024B3.fasta	C0024B3	Enterococcus_faecalis		United_States	0
C0024B4.fna	C0024B4.fasta	C0024B4	Enterococcus_faecalis		United_States	0
C0024B5.fna	C0024B5.fasta	C0024B5	Enterococcus_faecalis		United_States	0
C0132A1.fna	C0132A1.fasta	C0132A1	Enterococcus_faecalis		United_States	0
C0132A2.fna	C0132A2.fasta	C0132A2	Enterococcus_faecalis		United_States	0
C0132A3.fna	C0132A3.fasta	C0132A3	Enterococcus_faecalis		United_States	0
C0132A5.fna	C0132A5.fasta	C0132A5	Enterococcus_faecalis		United_States	0
C0133A1.fna	C0133A1.fasta	C0133A1	Enterococcus_faecalis		United_States	0
C0133A5.fna	C0133A5.fasta	C0133A5	Enterococcus_faecalis		United_States	0
C0174B1.fna	C0174B1.fasta	C0174B1	Enterococcus_faecalis		United_States	0
C0174B2.fna	C0174B2.fasta	C0174B2	Enterococcus_faecalis		United_States	0
C0174B3.fna	C0174B3.fasta	C0174B3	Enterococcus_faecalis		United_States	0
C0174B4.fna	C0174B4.fasta	C0174B4	Enterococcus_faecalis		United_States	0
C0174B5.fna	C0174B5.fasta	C0174B5	Enterococcus_faecalis		United_States	0
C0175B1.fna	C0175B1.fasta	C0175B1	Enterococcus_faecalis		United_States	0
C0175B2.fna	C0175B2.fasta	C0175B2	Enterococcus_faecalis		United_States	0
C0175B3.fna	C0175B3.fasta	C0175B3	Enterococcus_faecalis		United_States	0
C0175B4.fna	C0175B4.fasta	C0175B4	Enterococcus_faecalis		United_States	0
C0175B5.fna	C0175B5.fasta	C0175B5	Enterococcus_faecalis		United_States	0
C0176B1.fna	C0176B1.fasta	C0176B1	Enterococcus_faecalis		United_States	0
C0176B3.fna	C0176B3.fasta	C0176B3	Enterococcus_faecalis		United_States	0
C0176B4.fna	C0176B4.fasta	C0176B4	Enterococcus_faecalis		United_States	0
C0176B5.fna	C0176B5.fasta	C0176B5	Enterococcus_faecalis		United_States	0
0055_051_1_1_MRS14_S833-bin_1-FINAL.fa	FRESH005.fasta	FRESH005	Enterococcus_faecalis		South_Africa	0
0055_051_1_1_MRS1_S413-bin_1-FINAL.fa	FRESH008.fasta	FRESH008	Enterococcus_faecalis		South_Africa	0
0809_588_1_1_MRSI3_S806-bin_1-FINAL.fa	FRESH103.fasta	FRESH103	Enterococcus_faecalis		South_Africa	0
Escherichia.coli	Escherichia.coli	Escherichia.coli	Escherichia.coli		ROOT	NA
C0061C1.fna	C0061C1.fasta	C0061C1	Ezakiella_coagulans		United_States	0
C0024C3.fna	C0024C3.fasta	C0024C3	Facklamia_hominis		United_States	0
C0091A5.fna	C0091A5.fasta	C0091A5	Fannyhessea_vaginae	#27AE60	United_States	0
C0094H8.fna	C0094H8.fasta	C0094H8	Fannyhessea_vaginae	#27AE60	United_States	0
C0107B2.fna	C0107B2.fasta	C0107B2	Fannyhessea_vaginae	#27AE60	United_States	0
C0108B2.fna	C0108B2.fasta	C0108B2	Fannyhessea_vaginae	#27AE60	United_States	0
C0253B1.fna	C0253B1.fasta	C0253B1	Fannyhessea_vaginae	#27AE60	United_States	0
0756_546_1_1_CBA8_S887-bin_1-FINAL.fa	FRESH055.fasta	FRESH055	Fannyhessea_vaginae	#27AE60	South_Africa	0
0795_578_1_1_CBA7_S898-bin_1-FINAL.fa	FRESH074.fasta	FRESH074	Fannyhessea_vaginae	#27AE60	South_Africa	0
0950_701_1_1_Bru10_S819-bin_1-FINAL.fa	FRESH123.fasta	FRESH123	Fannyhessea_vaginae	#27AE60	South_Africa	0
0950_701_1_1_Bru11_S818-bin_1-FINAL.fa	FRESH124.fasta	FRESH124	Fannyhessea_vaginae	#27AE60	South_Africa	0
E1_1694_1273_1_CBA5_S256-bin_1-SPLIT-FINAL.fa	FRESH139.fasta	FRESH139	Fannyhessea_vaginae	#27AE60	South_Africa	0
F2_1463_1084_3_CBA7_S218-bin_1-SPLIT-FINAL.fa	FRESH186.fasta	FRESH186	Fannyhessea_vaginae	#27AE60	South_Africa	0
F3_1503_1114_2_CBA13_S258-bin_1-SPLIT-FINAL.fa	FRESH191.fasta	FRESH191	Fannyhessea_vaginae	#27AE60	South_Africa	0
F3_1503_1114_2_CBA5_S226-bin_1-SPLIT-FINAL.fa	FRESH192.fasta	FRESH192	Fannyhessea_vaginae	#27AE60	South_Africa	0
JKR_P1_59_C08_S731_001-bin_1-FINAL.fa	FRESH262.fasta	FRESH262	Fannyhessea_vaginae	#27AE60	South_Africa	0
JKR_P1_64_H08_S736_001-bin_1-FINAL.fa	FRESH264.fasta	FRESH264	Fannyhessea_vaginae	#27AE60	South_Africa	0
GCF_000159235.2_ASM15923v2_genomic.fna	GCF_000159235.2.fasta	GCF_000159235.2	Fannyhessea_vaginae	#27AE60	Reference	0
C0041D1.fna	C0041D1.fasta	C0041D1	Fenollaria_massiliensis		United_States	0
C0059F4.fna	C0059F4.fasta	C0059F4	Fenollaria_massiliensis		United_States	0
C0061C2.fna	C0061C2.fasta	C0061C2	Fenollaria_massiliensis		United_States	0
C0173D2.fna	C0173D2.fasta	C0173D2	Fenollaria_massiliensis		United_States	0
0756_546_1_1_BHK8_S876-bin_1-FINAL.fa	FRESH049.fasta	FRESH049	Fenollaria_massiliensis		South_Africa	0
C0166D1.fna	C0166D1.fasta	C0166D1	Fenollaria_timonensis		United_States	0
C0166D3.fna	C0166D3.fasta	C0166D3	Fenollaria_timonensis		United_States	0
C0166D5.fna	C0166D5.fasta	C0166D5	Fenollaria_timonensis		United_States	0
C0007C1.fna	C0007C1.fasta	C0007C1	Finegoldia_magna		United_States	0
C0010C1.fna	C0010C1.fasta	C0010C1	Finegoldia_magna		United_States	0
C0200A4.fna	C0200A4.fasta	C0200A4	Finegoldia_magna		United_States	0
GCF_000221585.1_ASM22158v2_genomic.fna	GCF_000221585.1.fasta	GCF_000221585.1	Finegoldia_magna		Reference	0
GCF_001546385.1_ASM154638v1_genomic.fna	GCF_001546385.1.fasta	GCF_001546385.1	Finegoldia_magna		Reference	0
JKR_P2_32_H04_S800_001-bin_1-FINAL.fa	FRESH289.fasta	FRESH289	Fusobacterium_animalis		South_Africa	0
F4_1630_1235_1_CBA10_S283-bin_1-SPLIT-FINAL.fa	FRESH198.fasta	FRESH198	Fusobacterium_gonidiaformans		South_Africa	0
C0007E5.fna	C0007E5.fasta	C0007E5	Gardnerella_piotii	#922B21	United_States	2
C0011E2.fna	C0011E2.fasta	C0011E2	Gardnerella_piotii	#922B21	United_States	2
C0011E3.fna	C0011E3.fasta	C0011E3	Gardnerella_piotii	#922B21	United_States	2
C0013B2.fna	C0013B2.fasta	C0013B2	Gardnerella_piotii	#922B21	United_States	1
C0013B3.fna	C0013B3.fasta	C0013B3	Gardnerella_piotii	#922B21	United_States	1
C0013B4.fna	C0013B4.fasta	C0013B4	Gardnerella_piotii	#922B21	United_States	1
C0013B5.fna	C0013B5.fasta	C0013B5	Gardnerella_piotii	#922B21	United_States	1
C0040A1.fna	C0040A1.fasta	C0040A1	Gardnerella_piotii	#922B21	United_States	2
C0040C2.fna	C0040C2.fasta	C0040C2	Gardnerella_piotii	#922B21	United_States	2
C0086C5.fna	C0086C5.fasta	C0086C5	Gardnerella_piotii	#922B21	United_States	2
C0093B3.fna	C0093B3.fasta	C0093B3	Gardnerella_piotii	#922B21	United_States	3
JKR_P2_34_B05_S802_001-bin_1-FINAL.fa	FRESH291.fasta	FRESH291	Gardnerella_piotii	#922B21	South_Africa	2
GCF_000414425.1_ASM41442v1_genomic.fna	GCF_000414425.1.fasta	GCF_000414425.1	Gardnerella_piotii	#922B21	Reference	3
GCF_000414485.1_ASM41448v1_genomic.fna	GCF_000414485.1.fasta	GCF_000414485.1	Gardnerella_piotii	#922B21	Reference	3
GCF_000414505.1_ASM41450v1_genomic.fna	GCF_000414505.1.fasta	GCF_000414505.1	Gardnerella_piotii	#922B21	Reference	2
GCF_000414545.1_ASM41454v1_genomic.fna	GCF_000414545.1.fasta	GCF_000414545.1	Gardnerella_piotii	#922B21	Reference	3
GCF_000414565.1_ASM41456v1_genomic.fna	GCF_000414565.1.fasta	GCF_000414565.1	Gardnerella_piotii	#922B21	Reference	2
GCF_000414585.1_ASM41458v1_genomic.fna	GCF_000414585.1.fasta	GCF_000414585.1	Gardnerella_piotii	#922B21	Reference	2
GCF_000414605.1_ASM41460v1_genomic.fna	GCF_000414605.1.fasta	GCF_000414605.1	Gardnerella_piotii	#922B21	Reference	2
GCF_000414625.1_ASM41462v1_genomic.fna	GCF_000414625.1.fasta	GCF_000414625.1	Gardnerella_piotii	#922B21	Reference	2
GCF_000414665.1_ASM41466v1_genomic.fna	GCF_000414665.1.fasta	GCF_000414665.1	Gardnerella_piotii	#922B21	Reference	3
C0085C4.fna	C0085C4.fasta	C0085C4	Gardnerella_sp	#C0392B	United_States	0
SMB_13_E02_F09_S838_001-bin_1-FINAL.fa	FRESH301.fasta	FRESH301	Gardnerella_sp	#C0392B	South_Africa	0
C0011E5.fna	C0011E5.fasta	C0011E5	Gardnerella_swidsinskii_leopoldii	#D98880	United_States	0
C0034C1.fna	C0034C1.fasta	C0034C1	Gardnerella_swidsinskii_leopoldii	#D98880	United_States	0
C0034C3.fna	C0034C3.fasta	C0034C3	Gardnerella_swidsinskii_leopoldii	#D98880	United_States	0
C0042D1.fna	C0042D1.fasta	C0042D1	Gardnerella_swidsinskii_leopoldii	#D98880	United_States	0
C0096A1.fna	C0096A1.fasta	C0096A1	Gardnerella_swidsinskii_leopoldii	#D98880	United_States	0
C0098D7.fna	C0098D7.fasta	C0098D7	Gardnerella_swidsinskii_leopoldii	#D98880	United_States	0
C0102A1.fna	C0102A1.fasta	C0102A1	Gardnerella_swidsinskii_leopoldii	#D98880	United_States	0
C0102A2.fna	C0102A2.fasta	C0102A2	Gardnerella_swidsinskii_leopoldii	#D98880	United_States	0
GCF_000176475.1_ASM17647v1_genomic.fna	GCF_000176475.1.fasta	GCF_000176475.1	Gardnerella_swidsinskii_leopoldii	#D98880	Reference	0
ATCC_14018.fa	ATCC_14018.fasta	ATCC_14018	Gardnerella_vaginalis	#641E16	Reference	1
C0003D1.fna	C0003D1.fasta	C0003D1	Gardnerella_vaginalis	#641E16	United_States	2
C0003E2.fna	C0003E2.fasta	C0003E2	Gardnerella_vaginalis	#641E16	United_States	2
C0003E3.fna	C0003E3.fasta	C0003E3	Gardnerella_vaginalis	#641E16	United_States	2
C0003E4.fna	C0003E4.fasta	C0003E4	Gardnerella_vaginalis	#641E16	United_States	2
C0005F3.fna	C0005F3.fasta	C0005F3	Gardnerella_vaginalis	#641E16	United_States	2
C0011E4.fna	C0011E4.fasta	C0011E4	Gardnerella_vaginalis	#641E16	United_States	2
C0016B1.fna	C0016B1.fasta	C0016B1	Gardnerella_vaginalis	#641E16	United_States	2
C0019G1.fna	C0019G1.fasta	C0019G1	Gardnerella_vaginalis	#641E16	United_States	1
C0019G2.fna	C0019G2.fasta	C0019G2	Gardnerella_vaginalis	#641E16	United_States	1
C0019G3.fna	C0019G3.fasta	C0019G3	Gardnerella_vaginalis	#641E16	United_States	1
C0019G4.fna	C0019G4.fasta	C0019G4	Gardnerella_vaginalis	#641E16	United_States	1
C0019G5.fna	C0019G5.fasta	C0019G5	Gardnerella_vaginalis	#641E16	United_States	1
C0026F1.fna	C0026F1.fasta	C0026F1	Gardnerella_vaginalis	#641E16	United_States	0
C0026F2.fna	C0026F2.fasta	C0026F2	Gardnerella_vaginalis	#641E16	United_States	0
C0026F4.fna	C0026F4.fasta	C0026F4	Gardnerella_vaginalis	#641E16	United_States	1
C0026F5.fna	C0026F5.fasta	C0026F5	Gardnerella_vaginalis	#641E16	United_States	0
C0046F1.fna	C0046F1.fasta	C0046F1	Gardnerella_vaginalis	#641E16	United_States	1
C0046F2.fna	C0046F2.fasta	C0046F2	Gardnerella_vaginalis	#641E16	United_States	1
C0046F3.fna	C0046F3.fasta	C0046F3	Gardnerella_vaginalis	#641E16	United_States	1
C0046F4.fna	C0046F4.fasta	C0046F4	Gardnerella_vaginalis	#641E16	United_States	1
C0046F5.fna	C0046F5.fasta	C0046F5	Gardnerella_vaginalis	#641E16	United_States	1
C0047B2.fna	C0047B2.fasta	C0047B2	Gardnerella_vaginalis	#641E16	United_States	0
C0047B3.fna	C0047B3.fasta	C0047B3	Gardnerella_vaginalis	#641E16	United_States	0
C0047B4.fna	C0047B4.fasta	C0047B4	Gardnerella_vaginalis	#641E16	United_States	0
C0047B5.fna	C0047B5.fasta	C0047B5	Gardnerella_vaginalis	#641E16	United_States	0
C0056B5.fna	C0056B5.fasta	C0056B5	Gardnerella_vaginalis	#641E16	United_States	1
C0084H9.fna	C0084H9.fasta	C0084H9	Gardnerella_vaginalis	#641E16	United_States	1
C0100B2.fna	C0100B2.fasta	C0100B2	Gardnerella_vaginalis	#641E16	United_States	1
C0101A1.fna	C0101A1.fasta	C0101A1	Gardnerella_vaginalis	#641E16	United_States	2
C0179B3.fna	C0179B3.fasta	C0179B3	Gardnerella_vaginalis	#641E16	United_States	0
C0179E1.fna	C0179E1.fasta	C0179E1	Gardnerella_vaginalis	#641E16	United_States	0
C0248A3.fna	C0248A3.fasta	C0248A3	Gardnerella_vaginalis	#641E16	United_States	2
1020_753_1_CBA_57E_S793-bin_1-FINAL.fa	FRESH131.fasta	FRESH131	Gardnerella_vaginalis	#641E16	South_Africa	0
E1_1694_1273_1_CBA2_S141-bin_1-SPLIT-FINAL.fa	FRESH137.fasta	FRESH137	Gardnerella_vaginalis	#641E16	South_Africa	1
E1_1694_1273_1_CBA3_S122-bin_1-SPLIT-FINAL.fa	FRESH138.fasta	FRESH138	Gardnerella_vaginalis	#641E16	South_Africa	1
E4_1683_1263_1_BDMRSCQ1_S254-bin_1-SPLIT-FINAL.fa	FRESH154.fasta	FRESH154	Gardnerella_vaginalis	#641E16	South_Africa	2
E4_1683_1263_1_BDMRSCQ4_S126-bin_1-SPLIT-FINAL.fa	FRESH155.fasta	FRESH155	Gardnerella_vaginalis	#641E16	South_Africa	1
E4_1683_1263_1_BDMRSCQ5_S271-bin_1-SPLIT-FINAL.fa	FRESH156.fasta	FRESH156	Gardnerella_vaginalis	#641E16	South_Africa	2
E4_1683_1263_1_BDMRSCQ7_1_S279-bin_1-SPLIT-FINAL.fa	FRESH158.fasta	FRESH158	Gardnerella_vaginalis	#641E16	South_Africa	2
E4_1683_1263_1_CBA3_S187-bin_1-SPLIT-FINAL.fa	FRESH159.fasta	FRESH159	Gardnerella_vaginalis	#641E16	South_Africa	2
JKR_P1_57_A08_S729_001-bin_1-FINAL.fa	FRESH261.fasta	FRESH261	Gardnerella_vaginalis	#641E16	South_Africa	0
JKR_P1_74_B10_S746_001-bin_1-FINAL.fa	FRESH268.fasta	FRESH268	Gardnerella_vaginalis	#641E16	South_Africa	1
JKR_P2_33_A05_S801_001-bin_1-FINAL.fa	FRESH290.fasta	FRESH290	Gardnerella_vaginalis	#641E16	South_Africa	1
JKR_P2_40_H05_S808_001-bin_1-FINAL.fa	FRESH296.fasta	FRESH296	Gardnerella_vaginalis	#641E16	South_Africa	1
GCF_000414445.1_ASM41444v1_genomic.fna	GCF_000414445.1.fasta	GCF_000414445.1	Gardnerella_vaginalis	#641E16	Reference	0
GCF_000414525.1_ASM41452v1_genomic.fna	GCF_000414525.1.fasta	GCF_000414525.1	Gardnerella_vaginalis	#641E16	Reference	1
GCF_000414645.1_ASM41464v1_genomic.fna	GCF_000414645.1.fasta	GCF_000414645.1	Gardnerella_vaginalis	#641E16	Reference	3
GCF_000414705.1_ASM41470v1_genomic.fna	GCF_000414705.1.fasta	GCF_000414705.1	Gardnerella_vaginalis	#641E16	Reference	1
GCF_001042655.1_ASM104265v1_genomic.fna	GCF_001042655.1.fasta	GCF_001042655.1	Gardnerella_vaginalis	#641E16	Reference	1
GCF_003034925.1_ASM303492v1_genomic.fna	GCF_003034925.1.fasta	GCF_003034925.1	Gardnerella_vaginalis	#641E16	Reference	2
Gvaginalis_JCP8066.fa	Gvaginalis_JCP8066.fasta	Gvaginalis_JCP8066	Gardnerella_vaginalis	#641E16	Reference	1
GCF_001553005.1_ASM155300v1_genomic.fna	GCF_001553005.1.fasta	GCF_001553005.1	Gemella_asaccharolytica		Reference	0
C0024D1.fna	C0024D1.fasta	C0024D1	Gleimia_europaea	#BFC9CA	United_States	1
C0024D4.fna	C0024D4.fasta	C0024D4	Gleimia_europaea	#BFC9CA	United_States	1
C0024D5.fna	C0024D5.fasta	C0024D5	Gleimia_europaea	#BFC9CA	United_States	1
GCF_000758775.1_04_NF40_HMP1628v01_genomic.fna	GCF_000758775.1.fasta	GCF_000758775.1	Gleimia_europaea	#BFC9CA	Reference	1
C0012B1.fna	C0012B1.fasta	C0012B1	Lactobacillus_coleohominis	#AF601A	United_States	0
C0012B2.fna	C0012B2.fasta	C0012B2	Lactobacillus_coleohominis	#AF601A	United_States	0
C0012B3.fna	C0012B3.fasta	C0012B3	Lactobacillus_coleohominis	#AF601A	United_States	0
C0012B4.fna	C0012B4.fasta	C0012B4	Lactobacillus_coleohominis	#AF601A	United_States	0
C0168A1.fna	C0168A1.fasta	C0168A1	Lactobacillus_coleohominis	#AF601A	United_States	0
0422_293_1_1_MRS8_S400-bin_1-FINAL.fa	FRESH043.fasta	FRESH043	Lactobacillus_coleohominis	#AF601A	South_Africa	0
0422_293_1_1_MRS9_S852-bin_1-FINAL.fa	FRESH044.fasta	FRESH044	Lactobacillus_coleohominis	#AF601A	South_Africa	0
C0002A4.fna	C0002A4.fasta	C0002A4	Lactobacillus_crispatus	#CA6F1E	United_States	0
C0002A5.fna	C0002A5.fasta	C0002A5	Lactobacillus_crispatus	#CA6F1E	United_States	0
C0006A2.fna	C0006A2.fasta	C0006A2	Lactobacillus_crispatus	#CA6F1E	United_States	0
C0006A3.fna	C0006A3.fasta	C0006A3	Lactobacillus_crispatus	#CA6F1E	United_States	0
C0006A5.fna	C0006A5.fasta	C0006A5	Lactobacillus_crispatus	#CA6F1E	United_States	0
C0020A1.fna	C0020A1.fasta	C0020A1	Lactobacillus_crispatus	#CA6F1E	United_States	0
C0020A2.fna	C0020A2.fasta	C0020A2	Lactobacillus_crispatus	#CA6F1E	United_States	0
C0020A3.fna	C0020A3.fasta	C0020A3	Lactobacillus_crispatus	#CA6F1E	United_States	0
C0020A4.fna	C0020A4.fasta	C0020A4	Lactobacillus_crispatus	#CA6F1E	United_States	0
C0020A5.fna	C0020A5.fasta	C0020A5	Lactobacillus_crispatus	#CA6F1E	United_States	0
C0022A2.fna	C0022A2.fasta	C0022A2	Lactobacillus_crispatus	#CA6F1E	United_States	0
C0022A3.fna	C0022A3.fasta	C0022A3	Lactobacillus_crispatus	#CA6F1E	United_States	0
C0022A4.fna	C0022A4.fasta	C0022A4	Lactobacillus_crispatus	#CA6F1E	United_States	0
C0022A5.fna	C0022A5.fasta	C0022A5	Lactobacillus_crispatus	#CA6F1E	United_States	0
C0051A1.fna	C0051A1.fasta	C0051A1	Lactobacillus_crispatus	#CA6F1E	United_States	0
C0051A4.fna	C0051A4.fasta	C0051A4	Lactobacillus_crispatus	#CA6F1E	United_States	0
C0051A5.fna	C0051A5.fasta	C0051A5	Lactobacillus_crispatus	#CA6F1E	United_States	0
C0051A5b.fna	C0051A5b.fasta	C0051A5b	Lactobacillus_crispatus	#CA6F1E	United_States	0
C0051D3.fna	C0051D3.fasta	C0051D3	Lactobacillus_crispatus	#CA6F1E	United_States	0
C0051D5.fna	C0051D5.fasta	C0051D5	Lactobacillus_crispatus	#CA6F1E	United_States	0
C0052B1.fna	C0052B1.fasta	C0052B1	Lactobacillus_crispatus	#CA6F1E	United_States	0
C0052B2.fna	C0052B2.fasta	C0052B2	Lactobacillus_crispatus	#CA6F1E	United_States	0
C0059E2.fna	C0059E2.fasta	C0059E2	Lactobacillus_crispatus	#CA6F1E	United_States	0
C0059E3.fna	C0059E3.fasta	C0059E3	Lactobacillus_crispatus	#CA6F1E	United_States	0
C0112A1.fna	C0112A1.fasta	C0112A1	Lactobacillus_crispatus	#CA6F1E	United_States	0
C0112A2.fna	C0112A2.fasta	C0112A2	Lactobacillus_crispatus	#CA6F1E	United_States	0
C0112A3.fna	C0112A3.fasta	C0112A3	Lactobacillus_crispatus	#CA6F1E	United_States	0
C0112A4.fna	C0112A4.fasta	C0112A4	Lactobacillus_crispatus	#CA6F1E	United_States	0
C0112A5.fna	C0112A5.fasta	C0112A5	Lactobacillus_crispatus	#CA6F1E	United_States	0
C0114A1.fna	C0114A1.fasta	C0114A1	Lactobacillus_crispatus	#CA6F1E	United_States	0
C0114A2.fna	C0114A2.fasta	C0114A2	Lactobacillus_crispatus	#CA6F1E	United_States	0
C0114A3.fna	C0114A3.fasta	C0114A3	Lactobacillus_crispatus	#CA6F1E	United_States	0
C0114A4.fna	C0114A4.fasta	C0114A4	Lactobacillus_crispatus	#CA6F1E	United_States	0
C0115A1.fna	C0115A1.fasta	C0115A1	Lactobacillus_crispatus	#CA6F1E	United_States	0
C0115A2.fna	C0115A2.fasta	C0115A2	Lactobacillus_crispatus	#CA6F1E	United_States	0
C0115A3.fna	C0115A3.fasta	C0115A3	Lactobacillus_crispatus	#CA6F1E	United_States	0
C0115A4.fna	C0115A4.fasta	C0115A4	Lactobacillus_crispatus	#CA6F1E	United_States	0
C0115A5.fna	C0115A5.fasta	C0115A5	Lactobacillus_crispatus	#CA6F1E	United_States	0
C0123B1.fna	C0123B1.fasta	C0123B1	Lactobacillus_crispatus	#CA6F1E	United_States	0
C0123B2.fna	C0123B2.fasta	C0123B2	Lactobacillus_crispatus	#CA6F1E	United_States	0
C0123B3.fna	C0123B3.fasta	C0123B3	Lactobacillus_crispatus	#CA6F1E	United_States	0
C0124A1.fna	C0124A1.fasta	C0124A1	Lactobacillus_crispatus	#CA6F1E	United_States	0
C0124A3.fna	C0124A3.fasta	C0124A3	Lactobacillus_crispatus	#CA6F1E	United_States	0
C0124A4.fna	C0124A4.fasta	C0124A4	Lactobacillus_crispatus	#CA6F1E	United_States	0
C0124A5.fna	C0124A5.fasta	C0124A5	Lactobacillus_crispatus	#CA6F1E	United_States	0
C0125A1.fna	C0125A1.fasta	C0125A1	Lactobacillus_crispatus	#CA6F1E	United_States	0
C0125A4.fna	C0125A4.fasta	C0125A4	Lactobacillus_crispatus	#CA6F1E	United_States	0
C0125A5.fna	C0125A5.fasta	C0125A5	Lactobacillus_crispatus	#CA6F1E	United_States	0
C0126A1.fna	C0126A1.fasta	C0126A1	Lactobacillus_crispatus	#CA6F1E	United_States	0
C0126A3.fna	C0126A3.fasta	C0126A3	Lactobacillus_crispatus	#CA6F1E	United_States	0
C0126A5.fna	C0126A5.fasta	C0126A5	Lactobacillus_crispatus	#CA6F1E	United_States	0
C0127A1.fna	C0127A1.fasta	C0127A1	Lactobacillus_crispatus	#CA6F1E	United_States	0
C0127A3.fna	C0127A3.fasta	C0127A3	Lactobacillus_crispatus	#CA6F1E	United_States	0
C0127A4.fna	C0127A4.fasta	C0127A4	Lactobacillus_crispatus	#CA6F1E	United_States	0
C0127A5.fna	C0127A5.fasta	C0127A5	Lactobacillus_crispatus	#CA6F1E	United_States	0
C0127B1.fna	C0127B1.fasta	C0127B1	Lactobacillus_crispatus	#CA6F1E	United_States	0
C0159A1.fna	C0159A1.fasta	C0159A1	Lactobacillus_crispatus	#CA6F1E	United_States	0
C0159A2.fna	C0159A2.fasta	C0159A2	Lactobacillus_crispatus	#CA6F1E	United_States	0
C0159A3.fna	C0159A3.fasta	C0159A3	Lactobacillus_crispatus	#CA6F1E	United_States	0
C0159A4.fna	C0159A4.fasta	C0159A4	Lactobacillus_crispatus	#CA6F1E	United_States	0
C0159A5.fna	C0159A5.fasta	C0159A5	Lactobacillus_crispatus	#CA6F1E	United_States	0
C0161A1.fna	C0161A1.fasta	C0161A1	Lactobacillus_crispatus	#CA6F1E	United_States	0
C0161A2.fna	C0161A2.fasta	C0161A2	Lactobacillus_crispatus	#CA6F1E	United_States	0
C0161A3.fna	C0161A3.fasta	C0161A3	Lactobacillus_crispatus	#CA6F1E	United_States	0
C0161A4.fna	C0161A4.fasta	C0161A4	Lactobacillus_crispatus	#CA6F1E	United_States	0
C0161A5.fna	C0161A5.fasta	C0161A5	Lactobacillus_crispatus	#CA6F1E	United_States	0
C0168C1.fna	C0168C1.fasta	C0168C1	Lactobacillus_crispatus	#CA6F1E	United_States	0
C0168C2.fna	C0168C2.fasta	C0168C2	Lactobacillus_crispatus	#CA6F1E	United_States	0
C0171A1.fna	C0171A1.fasta	C0171A1	Lactobacillus_crispatus	#CA6F1E	United_States	0
C0171A2.fna	C0171A2.fasta	C0171A2	Lactobacillus_crispatus	#CA6F1E	United_States	0
C0171A3.fna	C0171A3.fasta	C0171A3	Lactobacillus_crispatus	#CA6F1E	United_States	0
C0171A4.fna	C0171A4.fasta	C0171A4	Lactobacillus_crispatus	#CA6F1E	United_States	0
C0171C2.fna	C0171C2.fasta	C0171C2	Lactobacillus_crispatus	#CA6F1E	United_States	0
C0171C5.fna	C0171C5.fasta	C0171C5	Lactobacillus_crispatus	#CA6F1E	United_States	0
C0172A1.fna	C0172A1.fasta	C0172A1	Lactobacillus_crispatus	#CA6F1E	United_States	0
C0172A2.fna	C0172A2.fasta	C0172A2	Lactobacillus_crispatus	#CA6F1E	United_States	0
C0172A3.fna	C0172A3.fasta	C0172A3	Lactobacillus_crispatus	#CA6F1E	United_States	0
C0172A4.fna	C0172A4.fasta	C0172A4	Lactobacillus_crispatus	#CA6F1E	United_States	0
C0174A1.fna	C0174A1.fasta	C0174A1	Lactobacillus_crispatus	#CA6F1E	United_States	0
C0174A2.fna	C0174A2.fasta	C0174A2	Lactobacillus_crispatus	#CA6F1E	United_States	0
C0174A3.fna	C0174A3.fasta	C0174A3	Lactobacillus_crispatus	#CA6F1E	United_States	0
C0174A4.fna	C0174A4.fasta	C0174A4	Lactobacillus_crispatus	#CA6F1E	United_States	0
C0174A5.fna	C0174A5.fasta	C0174A5	Lactobacillus_crispatus	#CA6F1E	United_States	0
C0174C1.fna	C0174C1.fasta	C0174C1	Lactobacillus_crispatus	#CA6F1E	United_States	0
C0175A1.fna	C0175A1.fasta	C0175A1	Lactobacillus_crispatus	#CA6F1E	United_States	0
C0175A2.fna	C0175A2.fasta	C0175A2	Lactobacillus_crispatus	#CA6F1E	United_States	0
C0175A3.fna	C0175A3.fasta	C0175A3	Lactobacillus_crispatus	#CA6F1E	United_States	0
C0175A4.fna	C0175A4.fasta	C0175A4	Lactobacillus_crispatus	#CA6F1E	United_States	0
C0175A5.fna	C0175A5.fasta	C0175A5	Lactobacillus_crispatus	#CA6F1E	United_States	0
C0175C1.fna	C0175C1.fasta	C0175C1	Lactobacillus_crispatus	#CA6F1E	United_States	0
C0176A1.fna	C0176A1.fasta	C0176A1	Lactobacillus_crispatus	#CA6F1E	United_States	0
C0176A2.fna	C0176A2.fasta	C0176A2	Lactobacillus_crispatus	#CA6F1E	United_States	0
C0176A3.fna	C0176A3.fasta	C0176A3	Lactobacillus_crispatus	#CA6F1E	United_States	0
C0176A5.fna	C0176A5.fasta	C0176A5	Lactobacillus_crispatus	#CA6F1E	United_States	0
C0177A2.fna	C0177A2.fasta	C0177A2	Lactobacillus_crispatus	#CA6F1E	United_States	0
C0177A3.fna	C0177A3.fasta	C0177A3	Lactobacillus_crispatus	#CA6F1E	United_States	0
C0177A4.fna	C0177A4.fasta	C0177A4	Lactobacillus_crispatus	#CA6F1E	United_States	0
C0227A1.fna	C0227A1.fasta	C0227A1	Lactobacillus_crispatus	#CA6F1E	United_States	0
C0403A1_wPlasmid.fna	C0403A1.fasta	C0403A1	Lactobacillus_crispatus	#CA6F1E	United_States	0
C0424A2_wPlasmid_new.fna	C0424A2.fasta	C0424A2	Lactobacillus_crispatus	#CA6F1E	United_States	0
CM2261_MRS3_S774-bin_1-FINAL-merged-renamedScaffs.fna	CM001.fasta	CM001	Lactobacillus_crispatus	#CA6F1E	United_States	0
CM2292_MRS1_S784-bin_1-FINAL-merged-renamedScaffs.fna	CM010.fasta	CM010	Lactobacillus_crispatus	#CA6F1E	United_States	0
CM_A01_S769-bin_1-FINAL-merged-renamedScaffs.fna	CM011.fasta	CM011	Lactobacillus_crispatus	#CA6F1E	United_States	0
CM_A02_S777-bin_1-FINAL-merged-renamedScaffs.fna	CM012.fasta	CM012	Lactobacillus_crispatus	#CA6F1E	United_States	0
CM_A03_S785-bin_1-FINAL-merged-renamedScaffs.fna	CM013.fasta	CM013	Lactobacillus_crispatus	#CA6F1E	United_States	0
CM_A04_S793-bin_1-FINAL-merged-renamedScaffs.fna	CM014.fasta	CM014	Lactobacillus_crispatus	#CA6F1E	United_States	0
CM_A06_S809-bin_1-FINAL-merged-renamedScaffs.fna	CM015.fasta	CM015	Lactobacillus_crispatus	#CA6F1E	United_States	0
CM_A07_S817_genome.fna	CM016.fasta	CM016	Lactobacillus_crispatus	#CA6F1E	United_States	0
CM_A08_S825-bin_2-FINAL-merged-renamedScaffs.fna	CM017.fasta	CM017	Lactobacillus_crispatus	#CA6F1E	United_States	0
CM_B01_S770-bin_1-FINAL-merged-renamedScaffs.fna	CM019.fasta	CM019	Lactobacillus_crispatus	#CA6F1E	United_States	0
CM_B02_S778-bin_1-FINAL-merged-renamedScaffs.fna	CM020.fasta	CM020	Lactobacillus_crispatus	#CA6F1E	United_States	0
CM_B03_S786-bin_1-FINAL-merged-renamedScaffs.fna	CM021.fasta	CM021	Lactobacillus_crispatus	#CA6F1E	United_States	0
CM_B04_S794-bin_1-FINAL-merged-renamedScaffs.fna	CM022.fasta	CM022	Lactobacillus_crispatus	#CA6F1E	United_States	0
CM_B05_S802_genome.fna	CM023.fasta	CM023	Lactobacillus_crispatus	#CA6F1E	United_States	0
CM_B07_S818-bin_1-FINAL-merged-renamedScaffs.fna	CM024.fasta	CM024	Lactobacillus_crispatus	#CA6F1E	United_States	0
CM_B09_S834-bin_1-FINAL-merged-renamedScaffs.fna	CM026.fasta	CM026	Lactobacillus_crispatus	#CA6F1E	United_States	0
CM_B10_S842_genome.fna	CM027.fasta	CM027	Lactobacillus_crispatus	#CA6F1E	United_States	0
CM_B12_S858-bin_1-FINAL-merged-renamedScaffs.fna	CM028.fasta	CM028	Lactobacillus_crispatus	#CA6F1E	United_States	0
CM_C01_S771-bin_1-FINAL-merged-renamedScaffs.fna	CM029.fasta	CM029	Lactobacillus_crispatus	#CA6F1E	United_States	0
CM_C02_S779_genome.fna	CM030.fasta	CM030	Lactobacillus_crispatus	#CA6F1E	United_States	0
CM_C03_S787-bin_2-FINAL-merged-renamedScaffs.fna	CM031.fasta	CM031	Lactobacillus_crispatus	#CA6F1E	United_States	0
CM_C04_S795-bin_1-FINAL-merged-renamedScaffs.fna	CM032.fasta	CM032	Lactobacillus_crispatus	#CA6F1E	United_States	0
CM_C05_S803-bin_1-FINAL-merged-renamedScaffs.fna	CM033.fasta	CM033	Lactobacillus_crispatus	#CA6F1E	United_States	0
CM_C07_S819-bin_2-FINAL-merged-renamedScaffs.fna	CM034.fasta	CM034	Lactobacillus_crispatus	#CA6F1E	United_States	0
CM_C10_S843-bin_1-FINAL-merged-renamedScaffs.fna	CM036.fasta	CM036	Lactobacillus_crispatus	#CA6F1E	United_States	0
CM_C11_S851_genome.fna	CM037.fasta	CM037	Lactobacillus_crispatus	#CA6F1E	United_States	0
CM_D02_S780-bin_1-FINAL-merged-renamedScaffs.fna	CM039.fasta	CM039	Lactobacillus_crispatus	#CA6F1E	United_States	0
CM_D03_S788-bin_1-FINAL-merged-renamedScaffs.fna	CM040.fasta	CM040	Lactobacillus_crispatus	#CA6F1E	United_States	0
CM_D04_S796-bin_1-FINAL-merged-renamedScaffs.fna	CM041.fasta	CM041	Lactobacillus_crispatus	#CA6F1E	United_States	0
CM_D05_S804-bin_1-FINAL-merged-renamedScaffs.fna	CM042.fasta	CM042	Lactobacillus_crispatus	#CA6F1E	United_States	0
CM_D06_S812_genome.fna	CM043.fasta	CM043	Lactobacillus_crispatus	#CA6F1E	United_States	0
CM_D07_S820-bin_2-FINAL-merged-renamedScaffs.fna	CM044.fasta	CM044	Lactobacillus_crispatus	#CA6F1E	United_States	0
CM_D08_S828-bin_2-FINAL-merged-renamedScaffs.fna	CM045.fasta	CM045	Lactobacillus_crispatus	#CA6F1E	United_States	0
CM_D09_S836-bin_1-FINAL-merged-renamedScaffs.fna	CM046.fasta	CM046	Lactobacillus_crispatus	#CA6F1E	United_States	0
CM_D10_S844-bin_2-FINAL-merged-renamedScaffs.fna	CM047.fasta	CM047	Lactobacillus_crispatus	#CA6F1E	United_States	0
CM_D11_S852-bin_1-FINAL-merged-renamedScaffs.fna	CM048.fasta	CM048	Lactobacillus_crispatus	#CA6F1E	United_States	0
CM_E02_S781-bin_3-FINAL-merged-renamedScaffs.fna	CM051.fasta	CM051	Lactobacillus_crispatus	#CA6F1E	United_States	0
CM_E03_S789-bin_1-FINAL-merged-renamedScaffs.fna	CM052.fasta	CM052	Lactobacillus_crispatus	#CA6F1E	United_States	0
CM_E04_S797-bin_1-FINAL-merged-renamedScaffs.fna	CM053.fasta	CM053	Lactobacillus_crispatus	#CA6F1E	United_States	0
CM_E05_S805_genome.fna	CM054.fasta	CM054	Lactobacillus_crispatus	#CA6F1E	United_States	0
CM_E07_S821-bin_1-FINAL-merged-renamedScaffs.fna	CM055.fasta	CM055	Lactobacillus_crispatus	#CA6F1E	United_States	0
CM_E08_S829-bin_1-FINAL-merged-renamedScaffs.fna	CM056.fasta	CM056	Lactobacillus_crispatus	#CA6F1E	United_States	0
CM_E09_S837-bin_2-FINAL-merged-renamedScaffs.fna	CM057.fasta	CM057	Lactobacillus_crispatus	#CA6F1E	United_States	0
CM_E10_S845-bin_1-FINAL-merged-renamedScaffs.fna	CM058.fasta	CM058	Lactobacillus_crispatus	#CA6F1E	United_States	0
CM_F02_S782-bin_2-FINAL-merged-renamedScaffs.fna	CM061.fasta	CM061	Lactobacillus_crispatus	#CA6F1E	United_States	0
CM_F04_S798-bin_1-FINAL-merged-renamedScaffs.fna	CM063.fasta	CM063	Lactobacillus_crispatus	#CA6F1E	United_States	0
CM_F06_S814-bin_1-FINAL-merged-renamedScaffs.fna	CM065.fasta	CM065	Lactobacillus_crispatus	#CA6F1E	United_States	0
CM_F07_S822-bin_1-FINAL-merged-renamedScaffs.fna	CM066.fasta	CM066	Lactobacillus_crispatus	#CA6F1E	United_States	0
CM_F08_S830-bin_1-FINAL-merged-renamedScaffs.fna	CM067.fasta	CM067	Lactobacillus_crispatus	#CA6F1E	United_States	0
CM_F09_S838-bin_1-FINAL-merged-renamedScaffs.fna	CM068.fasta	CM068	Lactobacillus_crispatus	#CA6F1E	United_States	0
CM_F10_S846-bin_1-FINAL-merged-renamedScaffs.fna	CM069.fasta	CM069	Lactobacillus_crispatus	#CA6F1E	United_States	0
CM_F12_S862_genome.fna	CM071.fasta	CM071	Lactobacillus_crispatus	#CA6F1E	United_States	0
CM_G01_S775_genome.fna	CM072.fasta	CM072	Lactobacillus_crispatus	#CA6F1E	United_States	0
CM_G02_S783-bin_1-FINAL-merged-renamedScaffs.fna	CM073.fasta	CM073	Lactobacillus_crispatus	#CA6F1E	United_States	0
CM_G03_S791-bin_2-FINAL-merged-renamedScaffs.fna	CM074.fasta	CM074	Lactobacillus_crispatus	#CA6F1E	United_States	0
CM_G04_S799-bin_2-FINAL-merged-renamedScaffs.fna	CM075.fasta	CM075	Lactobacillus_crispatus	#CA6F1E	United_States	0
CM_G06_S815-bin_2-FINAL-merged-renamedScaffs.fna	CM077.fasta	CM077	Lactobacillus_crispatus	#CA6F1E	United_States	0
CM_G07_S823-bin_1-FINAL-merged-renamedScaffs.fna	CM078.fasta	CM078	Lactobacillus_crispatus	#CA6F1E	United_States	0
CM_G08_S831-bin_2-FINAL-merged-renamedScaffs.fna	CM079.fasta	CM079	Lactobacillus_crispatus	#CA6F1E	United_States	0
CM_G10_S847-bin_1-FINAL-merged-renamedScaffs.fna	CM080.fasta	CM080	Lactobacillus_crispatus	#CA6F1E	United_States	0
CM_G11_S855-bin_1-FINAL-merged-renamedScaffs.fna	CM081.fasta	CM081	Lactobacillus_crispatus	#CA6F1E	United_States	0
CM_G12_S863-bin_1-FINAL-merged-renamedScaffs.fna	CM082.fasta	CM082	Lactobacillus_crispatus	#CA6F1E	United_States	0
CM_H01_S776-bin_1-FINAL-merged-renamedScaffs.fna	CM083.fasta	CM083	Lactobacillus_crispatus	#CA6F1E	United_States	0
CM_H02_S784-bin_1-FINAL-merged-renamedScaffs.fna	CM084.fasta	CM084	Lactobacillus_crispatus	#CA6F1E	United_States	0
CM_H03_S792-bin_1-FINAL-merged-renamedScaffs.fna	CM085.fasta	CM085	Lactobacillus_crispatus	#CA6F1E	United_States	0
CM_H04_S800-bin_1-FINAL-merged-renamedScaffs.fna	CM086.fasta	CM086	Lactobacillus_crispatus	#CA6F1E	United_States	0
CM_H05_S808-bin_2-FINAL-merged-renamedScaffs.fna	CM087.fasta	CM087	Lactobacillus_crispatus	#CA6F1E	United_States	0
CM_H06_S816_genome.fna	CM088.fasta	CM088	Lactobacillus_crispatus	#CA6F1E	United_States	0
CM_H07_S824-bin_1-FINAL-merged-renamedScaffs.fna	CM089.fasta	CM089	Lactobacillus_crispatus	#CA6F1E	United_States	0
CM_H08_S832_genome.fna	CM090.fasta	CM090	Lactobacillus_crispatus	#CA6F1E	United_States	0
CM_H09_S840-bin_1-FINAL-merged-renamedScaffs.fna	CM091.fasta	CM091	Lactobacillus_crispatus	#CA6F1E	United_States	0
CM_H12_S864_genome.fna	CM093.fasta	CM093	Lactobacillus_crispatus	#CA6F1E	United_States	0
DZD_CM_01_S769-bin_1-FINAL-merged-renamedScaffs.fna	CM094.fasta	CM094	Lactobacillus_crispatus	#CA6F1E	United_States	0
DZD_CM_02_S770-bin_1-FINAL-merged-renamedScaffs.fna	CM095.fasta	CM095	Lactobacillus_crispatus	#CA6F1E	United_States	0
DZD_CM_03_S771-bin_1-FINAL-merged-renamedScaffs.fna	CM096.fasta	CM096	Lactobacillus_crispatus	#CA6F1E	United_States	0
DZD_CM_04_S772-bin_1-FINAL-merged-renamedScaffs.fna	CM097.fasta	CM097	Lactobacillus_crispatus	#CA6F1E	United_States	0
DZD_CM_05_S773-bin_1-FINAL-merged-renamedScaffs.fna	CM098.fasta	CM098	Lactobacillus_crispatus	#CA6F1E	United_States	0
DZD_CM_07_S775_genome.fna	CM100.fasta	CM100	Lactobacillus_crispatus	#CA6F1E	United_States	0
DZD_CM_08_S776-bin_1-FINAL-merged-renamedScaffs.fna	CM101.fasta	CM101	Lactobacillus_crispatus	#CA6F1E	United_States	0
DZD_CM_09_S777-bin_1-FINAL-merged-renamedScaffs.fna	CM102.fasta	CM102	Lactobacillus_crispatus	#CA6F1E	United_States	0
DZD_CM_10_S778-bin_2-FINAL-merged-renamedScaffs.fna	CM103.fasta	CM103	Lactobacillus_crispatus	#CA6F1E	United_States	0
DZD_CM_11_S779-bin_1-FINAL-merged-renamedScaffs.fna	CM104.fasta	CM104	Lactobacillus_crispatus	#CA6F1E	United_States	0
DZD_CM_13_S781-bin_1-FINAL-merged-renamedScaffs.fna	CM106.fasta	CM106	Lactobacillus_crispatus	#CA6F1E	United_States	0
DZD_CM_14_S782-bin_2-FINAL-merged-renamedScaffs.fna	CM107.fasta	CM107	Lactobacillus_crispatus	#CA6F1E	United_States	0
DZD_CM_15_S783-bin_1-FINAL-merged-renamedScaffs.fna	CM108.fasta	CM108	Lactobacillus_crispatus	#CA6F1E	United_States	0
DZD_CM_16_S784-bin_1-FINAL-merged-renamedScaffs.fna	CM109.fasta	CM109	Lactobacillus_crispatus	#CA6F1E	United_States	0
DZD_CM_17_S785-bin_1-FINAL-merged-renamedScaffs.fna	CM110.fasta	CM110	Lactobacillus_crispatus	#CA6F1E	United_States	0
DZD_CM_18_S786_genome.fna	CM111.fasta	CM111	Lactobacillus_crispatus	#CA6F1E	United_States	0
DZD_CM_19_S787-bin_1-FINAL-merged-renamedScaffs.fna	CM112.fasta	CM112	Lactobacillus_crispatus	#CA6F1E	United_States	0
DZD_CM_21_S789-bin_1-FINAL-merged-renamedScaffs.fna	CM114.fasta	CM114	Lactobacillus_crispatus	#CA6F1E	United_States	0
DZD_CM_22_S790-bin_1-FINAL-merged-renamedScaffs.fna	CM115.fasta	CM115	Lactobacillus_crispatus	#CA6F1E	United_States	0
DZD_CM_23_S791-bin_1-FINAL-merged-renamedScaffs.fna	CM116.fasta	CM116	Lactobacillus_crispatus	#CA6F1E	United_States	0
DZD_CM_24_S792-bin_1-FINAL-merged-renamedScaffs.fna	CM117.fasta	CM117	Lactobacillus_crispatus	#CA6F1E	United_States	0
DZD_CM_25_S793-bin_3-FINAL-merged-renamedScaffs.fna	CM118.fasta	CM118	Lactobacillus_crispatus	#CA6F1E	United_States	0
DZD_CM_26_S794-bin_2-FINAL-merged-renamedScaffs.fna	CM119.fasta	CM119	Lactobacillus_crispatus	#CA6F1E	United_States	0
DZD_CM_27_S795-bin_1-FINAL-merged-renamedScaffs.fna	CM120.fasta	CM120	Lactobacillus_crispatus	#CA6F1E	United_States	0
DZD_CM_28_S796_genome.fna	CM121.fasta	CM121	Lactobacillus_crispatus	#CA6F1E	United_States	0
DZD_CM_30_S798-bin_2-FINAL-merged-renamedScaffs.fna	CM122.fasta	CM122	Lactobacillus_crispatus	#CA6F1E	United_States	0
DZD_CM_31_S799-bin_2-FINAL-merged-renamedScaffs.fna	CM123.fasta	CM123	Lactobacillus_crispatus	#CA6F1E	United_States	0
DZD_CM_32_S800-bin_1-FINAL-merged-renamedScaffs.fna	CM124.fasta	CM124	Lactobacillus_crispatus	#CA6F1E	United_States	0
DZD_CM_33_S801-bin_3-FINAL-merged-renamedScaffs.fna	CM125.fasta	CM125	Lactobacillus_crispatus	#CA6F1E	United_States	0
DZD_CM_40_S808-bin_1-FINAL-merged-renamedScaffs.fna	CM132.fasta	CM132	Lactobacillus_crispatus	#CA6F1E	United_States	0
Mitchell_12_29_17_A05_S609-bin_1-FINAL-merged-renamedScaffs.fna	CM136.fasta	CM136	Lactobacillus_crispatus	#CA6F1E	United_States	0
Mitchell_12_29_17_A06_S617-bin_1-FINAL-merged-renamedScaffs.fna	CM137.fasta	CM137	Lactobacillus_crispatus	#CA6F1E	United_States	0
Mitchell_12_29_17_A08_S633_genome.fna	CM138.fasta	CM138	Lactobacillus_crispatus	#CA6F1E	United_States	0
Mitchell_12_29_17_B03_S594_genome.fna	CM139.fasta	CM139	Lactobacillus_crispatus	#CA6F1E	United_States	0
Mitchell_12_29_17_B04_S602_genome.fna	CM140.fasta	CM140	Lactobacillus_crispatus	#CA6F1E	United_States	0
Mitchell_12_29_17_B05_S610-bin_1-FINAL-merged-renamedScaffs.fna	CM141.fasta	CM141	Lactobacillus_crispatus	#CA6F1E	United_States	0
Mitchell_12_29_17_B06_S618_genome.fna	CM142.fasta	CM142	Lactobacillus_crispatus	#CA6F1E	United_States	0
Mitchell_12_29_17_B07_S626-bin_1-FINAL-merged-renamedScaffs.fna	CM143.fasta	CM143	Lactobacillus_crispatus	#CA6F1E	United_States	0
Mitchell_12_29_17_C03_S595-bin_1-FINAL-merged-renamedScaffs.fna	CM144.fasta	CM144	Lactobacillus_crispatus	#CA6F1E	United_States	0
Mitchell_12_29_17_C04_S603-bin_1-FINAL-merged-renamedScaffs.fna	CM145.fasta	CM145	Lactobacillus_crispatus	#CA6F1E	United_States	0
Mitchell_12_29_17_C05_S611-bin_1-FINAL-merged-renamedScaffs.fna	CM146.fasta	CM146	Lactobacillus_crispatus	#CA6F1E	United_States	0
Mitchell_12_29_17_C07_S627-bin_2-FINAL-merged-renamedScaffs.fna	CM147.fasta	CM147	Lactobacillus_crispatus	#CA6F1E	United_States	0
Mitchell_12_29_17_C08_S635_genome.fna	CM148.fasta	CM148	Lactobacillus_crispatus	#CA6F1E	United_States	0
Mitchell_12_29_17_D02_S588_genome.fna	CM150.fasta	CM150	Lactobacillus_crispatus	#CA6F1E	United_States	0
Mitchell_12_29_17_E04_S605_genome.fna	CM155.fasta	CM155	Lactobacillus_crispatus	#CA6F1E	United_States	0
Mitchell_12_29_17_E06_S621-bin_1-FINAL-merged-renamedScaffs.fna	CM156.fasta	CM156	Lactobacillus_crispatus	#CA6F1E	United_States	0
Mitchell_12_29_17_E07_S629-bin_2-FINAL-merged-renamedScaffs.fna	CM157.fasta	CM157	Lactobacillus_crispatus	#CA6F1E	United_States	0
Mitchell_12_29_17_F03_S598_genome.fna	CM159.fasta	CM159	Lactobacillus_crispatus	#CA6F1E	United_States	0
Mitchell_12_29_17_F04_S606_genome.fna	CM160.fasta	CM160	Lactobacillus_crispatus	#CA6F1E	United_States	0
Mitchell_12_29_17_F06_S622-bin_1-FINAL-merged-renamedScaffs.fna	CM161.fasta	CM161	Lactobacillus_crispatus	#CA6F1E	United_States	0
Mitchell_12_29_17_G01_S583_genome.fna	CM162.fasta	CM162	Lactobacillus_crispatus	#CA6F1E	United_States	0
Mitchell_12_29_17_G06_S623-bin_1-FINAL-merged-renamedScaffs.fna	CM166.fasta	CM166	Lactobacillus_crispatus	#CA6F1E	United_States	0
Mitchell_12_29_17_G07_S631_genome.fna	CM167.fasta	CM167	Lactobacillus_crispatus	#CA6F1E	United_States	0
Mitchell_12_29_17_H02_S592_genome.fna	CM169.fasta	CM169	Lactobacillus_crispatus	#CA6F1E	United_States	0
Mitchell_12_29_17_H06_S624-bin_1-FINAL-merged-renamedScaffs.fna	CM171.fasta	CM171	Lactobacillus_crispatus	#CA6F1E	United_States	0
Mitchell_12_29_17_H07_S632-bin_1-FINAL-merged-renamedScaffs.fna	CM172.fasta	CM172	Lactobacillus_crispatus	#CA6F1E	United_States	0
0421_295_1_1_MRS10_S843-bin_1-FINAL.fa	FRESH033.fasta	FRESH033	Lactobacillus_crispatus	#CA6F1E	South_Africa	0
0421_295_1_1_MRS11_S423-bin_1-FINAL.fa	FRESH034.fasta	FRESH034	Lactobacillus_crispatus	#CA6F1E	South_Africa	0
0421_295_1_1_MRS2_S399-bin_1-FINAL.fa	FRESH035.fasta	FRESH035	Lactobacillus_crispatus	#CA6F1E	South_Africa	0
0421_295_1_1_MRS6_S407-bin_1-FINAL.fa	FRESH036.fasta	FRESH036	Lactobacillus_crispatus	#CA6F1E	South_Africa	0
0421_295_1_1_MRS7_S415-bin_1-FINAL.fa	FRESH037.fasta	FRESH037	Lactobacillus_crispatus	#CA6F1E	South_Africa	0
0421_295_1_2_MRS5_S431-bin_1-FINAL.fa	FRESH038.fasta	FRESH038	Lactobacillus_crispatus	#CA6F1E	South_Africa	0
0421_295_1_2_MRS7_S445-bin_1-FINAL.fa	FRESH039.fasta	FRESH039	Lactobacillus_crispatus	#CA6F1E	South_Africa	0
0421_295_1_2_MRS8_S452-bin_1-FINAL.fa	FRESH040.fasta	FRESH040	Lactobacillus_crispatus	#CA6F1E	South_Africa	0
0422_293_1_1_MRS10_S408-bin_1-FINAL.fa	FRESH041.fasta	FRESH041	Lactobacillus_crispatus	#CA6F1E	South_Africa	0
0795_578_1_1_MRS1_S862-bin_1-FINAL.fa	FRESH078.fasta	FRESH078	Lactobacillus_crispatus	#CA6F1E	South_Africa	0
0795_578_1_1_MRS5_S810-bin_1-FINAL.fa	FRESH080.fasta	FRESH080	Lactobacillus_crispatus	#CA6F1E	South_Africa	0
0795_578_1_1_MRS6_S818-bin_1-FINAL.fa	FRESH081.fasta	FRESH081	Lactobacillus_crispatus	#CA6F1E	South_Africa	0
F4_1630_1235_1_CBA14_S224-bin_1-SPLIT-FINAL.fa	FRESH199.fasta	FRESH199	Lactobacillus_crispatus	#CA6F1E	South_Africa	0
F4_1630_1235_1_MRS7_S268-bin_1-SPLIT-FINAL.fa	FRESH209.fasta	FRESH209	Lactobacillus_crispatus	#CA6F1E	South_Africa	0
JKR_P1_01_A01_S673_001-bin_1-FINAL.fa	FRESH242.fasta	FRESH242	Lactobacillus_crispatus	#CA6F1E	South_Africa	0
JKR_P1_03_C01_S675_001-bin_1-FINAL.fa	FRESH243.fasta	FRESH243	Lactobacillus_crispatus	#CA6F1E	South_Africa	0
JKR_P1_05_E01_S677_001-bin_1-FINAL.fa	FRESH244.fasta	FRESH244	Lactobacillus_crispatus	#CA6F1E	South_Africa	0
JKR_P1_06_F01_S678_001-bin_1-FINAL.fa	FRESH245.fasta	FRESH245	Lactobacillus_crispatus	#CA6F1E	South_Africa	0
JKR_P1_07_G01_S679_001-bin_1-FINAL.fa	FRESH246.fasta	FRESH246	Lactobacillus_crispatus	#CA6F1E	South_Africa	0
JKR_P1_08_H01_S680_001-bin_1-FINAL.fa	FRESH247.fasta	FRESH247	Lactobacillus_crispatus	#CA6F1E	South_Africa	0
JKR_P1_09_A02_S681_001-bin_1-FINAL.fa	FRESH248.fasta	FRESH248	Lactobacillus_crispatus	#CA6F1E	South_Africa	0
JKR_P1_11_C02_S683_001-bin_1-FINAL.fa	FRESH249.fasta	FRESH249	Lactobacillus_crispatus	#CA6F1E	South_Africa	0
JKR_P1_14_F02_S686_001-bin_1-FINAL.fa	FRESH250.fasta	FRESH250	Lactobacillus_crispatus	#CA6F1E	South_Africa	0
JKR_P1_15_G02_S687_001-bin_1-FINAL.fa	FRESH251.fasta	FRESH251	Lactobacillus_crispatus	#CA6F1E	South_Africa	0
GCF_000160515.1_ASM16051v1_genomic.fna	GCF_000160515.1.fasta	GCF_000160515.1	Lactobacillus_crispatus	#CA6F1E	Reference	0
GCF_000161915.2_Lacto_cris_MV-1A-US_V2_genomic.fna	GCF_000161915.2.fasta	GCF_000161915.2	Lactobacillus_crispatus	#CA6F1E	Reference	0
GCF_000162255.1_ASM16225v1_genomic.fna	GCF_000162255.1.fasta	GCF_000162255.1	Lactobacillus_crispatus	#CA6F1E	Reference	0
GCF_000162315.1_ASM16231v1_genomic.fna	GCF_000162315.1.fasta	GCF_000162315.1	Lactobacillus_crispatus	#CA6F1E	Reference	0
GCF_000176975.2_ASM17697v2_genomic.fna	GCF_000176975.2.fasta	GCF_000176975.2	Lactobacillus_crispatus	#CA6F1E	Reference	0
GCF_001434005.1_ASM143400v1_genomic.fna	GCF_001434005.1.fasta	GCF_001434005.1	Lactobacillus_crispatus	#CA6F1E	Reference	0
GCF_001563615.1_ASM156361v1_genomic.fna	GCF_001563615.1.fasta	GCF_001563615.1	Lactobacillus_crispatus	#CA6F1E	Reference	0
Lactobacillus_crispatus_233_S810_genome.fna	Lactobacillus_crispatus_RESEQ.fasta	Lactobacillus_crispatus_RESEQ	Lactobacillus_crispatus	#CA6F1E	Reference	0
UC164_wPlasmid.fna	UC164.fasta	UC164	Lactobacillus_crispatus	#CA6F1E	South_Africa	0
C0147A1.fna	C0147A1.fasta	C0147A1	Lactobacillus_fermentum	#E67E22	United_States	0
C0147A4.fna	C0147A4.fasta	C0147A4	Lactobacillus_fermentum	#E67E22	United_States	0
C0147A5.fna	C0147A5.fasta	C0147A5	Lactobacillus_fermentum	#E67E22	United_States	0
C0005F2.fna	C0005F2.fasta	C0005F2	Lactobacillus_gasseri	#EB984E	United_States	0
C0010A1.fna	C0010A1.fasta	C0010A1	Lactobacillus_gasseri	#EB984E	United_States	0
C0010A2.fna	C0010A2.fasta	C0010A2	Lactobacillus_gasseri	#EB984E	United_States	0
C0012A1.fna	C0012A1.fasta	C0012A1	Lactobacillus_gasseri	#EB984E	United_States	0
C0014A1.fna	C0014A1.fasta	C0014A1	Lactobacillus_gasseri	#EB984E	United_States	0
C0015A1.fna	C0015A1.fasta	C0015A1	Lactobacillus_gasseri	#EB984E	United_States	0
C0015A2.fna	C0015A2.fasta	C0015A2	Lactobacillus_gasseri	#EB984E	United_States	0
C0015A3.fna	C0015A3.fasta	C0015A3	Lactobacillus_gasseri	#EB984E	United_States	0
C0015A4.fna	C0015A4.fasta	C0015A4	Lactobacillus_gasseri	#EB984E	United_States	0
C0015A5.fna	C0015A5.fasta	C0015A5	Lactobacillus_gasseri	#EB984E	United_States	0
C0015B1.fna	C0015B1.fasta	C0015B1	Lactobacillus_gasseri	#EB984E	United_States	0
C0015B2.fna	C0015B2.fasta	C0015B2	Lactobacillus_gasseri	#EB984E	United_States	0
C0015B3.fna	C0015B3.fasta	C0015B3	Lactobacillus_gasseri	#EB984E	United_States	0
C0015B4.fna	C0015B4.fasta	C0015B4	Lactobacillus_gasseri	#EB984E	United_States	0
C0015B5.fna	C0015B5.fasta	C0015B5	Lactobacillus_gasseri	#EB984E	United_States	0
C0016A1.fna	C0016A1.fasta	C0016A1	Lactobacillus_gasseri	#EB984E	United_States	0
C0016A2.fna	C0016A2.fasta	C0016A2	Lactobacillus_gasseri	#EB984E	United_States	0
C0018A1.fna	C0018A1.fasta	C0018A1	Lactobacillus_gasseri	#EB984E	United_States	0
C0018A2.fna	C0018A2.fasta	C0018A2	Lactobacillus_gasseri	#EB984E	United_States	0
C0018A3.fna	C0018A3.fasta	C0018A3	Lactobacillus_gasseri	#EB984E	United_States	0
C0018A4.fna	C0018A4.fasta	C0018A4	Lactobacillus_gasseri	#EB984E	United_States	0
C0018A5.fna	C0018A5.fasta	C0018A5	Lactobacillus_gasseri	#EB984E	United_States	0
C0018B1.fna	C0018B1.fasta	C0018B1	Lactobacillus_gasseri	#EB984E	United_States	0
C0018B2.fna	C0018B2.fasta	C0018B2	Lactobacillus_gasseri	#EB984E	United_States	0
C0018B3.fna	C0018B3.fasta	C0018B3	Lactobacillus_gasseri	#EB984E	United_States	0
C0018B4.fna	C0018B4.fasta	C0018B4	Lactobacillus_gasseri	#EB984E	United_States	0
C0018B5.fna	C0018B5.fasta	C0018B5	Lactobacillus_gasseri	#EB984E	United_States	0
C0020B1.fna	C0020B1.fasta	C0020B1	Lactobacillus_gasseri	#EB984E	United_States	0
C0020B2.fna	C0020B2.fasta	C0020B2	Lactobacillus_gasseri	#EB984E	United_States	0
C0020B3.fna	C0020B3.fasta	C0020B3	Lactobacillus_gasseri	#EB984E	United_States	0
C0020B4.fna	C0020B4.fasta	C0020B4	Lactobacillus_gasseri	#EB984E	United_States	0
C0020B5.fna	C0020B5.fasta	C0020B5	Lactobacillus_gasseri	#EB984E	United_States	0
C0023A1.fna	C0023A1.fasta	C0023A1	Lactobacillus_gasseri	#EB984E	United_States	0
C0023A2.fna	C0023A2.fasta	C0023A2	Lactobacillus_gasseri	#EB984E	United_States	0
C0023A3.fna	C0023A3.fasta	C0023A3	Lactobacillus_gasseri	#EB984E	United_States	0
C0023A4.fna	C0023A4.fasta	C0023A4	Lactobacillus_gasseri	#EB984E	United_States	0
C0023A5.fna	C0023A5.fasta	C0023A5	Lactobacillus_gasseri	#EB984E	United_States	0
C0030B1.fna	C0030B1.fasta	C0030B1	Lactobacillus_gasseri	#EB984E	United_States	0
C0030B2.fna	C0030B2.fasta	C0030B2	Lactobacillus_gasseri	#EB984E	United_States	0
C0030B3.fna	C0030B3.fasta	C0030B3	Lactobacillus_gasseri	#EB984E	United_States	0
C0030B5.fna	C0030B5.fasta	C0030B5	Lactobacillus_gasseri	#EB984E	United_States	0
C0045A1.fna	C0045A1.fasta	C0045A1	Lactobacillus_gasseri	#EB984E	United_States	0
C0045A2.fna	C0045A2.fasta	C0045A2	Lactobacillus_gasseri	#EB984E	United_States	0
C0045A3.fna	C0045A3.fasta	C0045A3	Lactobacillus_gasseri	#EB984E	United_States	0
C0045A4.fna	C0045A4.fasta	C0045A4	Lactobacillus_gasseri	#EB984E	United_States	0
C0045A5.fna	C0045A5.fasta	C0045A5	Lactobacillus_gasseri	#EB984E	United_States	0
C0045B1.fna	C0045B1.fasta	C0045B1	Lactobacillus_gasseri	#EB984E	United_States	0
C0046B2.fna	C0046B2.fasta	C0046B2	Lactobacillus_gasseri	#EB984E	United_States	0
C0046B5.fna	C0046B5.fasta	C0046B5	Lactobacillus_gasseri	#EB984E	United_States	0
C0048B1.fna	C0048B1.fasta	C0048B1	Lactobacillus_gasseri	#EB984E	United_States	0
C0048B2.fna	C0048B2.fasta	C0048B2	Lactobacillus_gasseri	#EB984E	United_States	0
C0054A1.fna	C0054A1.fasta	C0054A1	Lactobacillus_gasseri	#EB984E	United_States	0
C0054A2.fna	C0054A2.fasta	C0054A2	Lactobacillus_gasseri	#EB984E	United_States	0
C0054B2.fna	C0054B2.fasta	C0054B2	Lactobacillus_gasseri	#EB984E	United_States	0
C0054B3.fna	C0054B3.fasta	C0054B3	Lactobacillus_gasseri	#EB984E	United_States	0
C0072A1.fna	C0072A1.fasta	C0072A1	Lactobacillus_gasseri	#EB984E	United_States	0
C0072A4.fna	C0072A4.fasta	C0072A4	Lactobacillus_gasseri	#EB984E	United_States	0
C0072A5.fna	C0072A5.fasta	C0072A5	Lactobacillus_gasseri	#EB984E	United_States	0
C0112B1.fna	C0112B1.fasta	C0112B1	Lactobacillus_gasseri	#EB984E	United_States	0
C0112B2.fna	C0112B2.fasta	C0112B2	Lactobacillus_gasseri	#EB984E	United_States	0
C0112B3.fna	C0112B3.fasta	C0112B3	Lactobacillus_gasseri	#EB984E	United_States	0
C0112B4.fna	C0112B4.fasta	C0112B4	Lactobacillus_gasseri	#EB984E	United_States	0
C0112C2.fna	C0112C2.fasta	C0112C2	Lactobacillus_gasseri	#EB984E	United_States	0
C0113A1.fna	C0113A1.fasta	C0113A1	Lactobacillus_gasseri	#EB984E	United_States	0
C0113A2.fna	C0113A2.fasta	C0113A2	Lactobacillus_gasseri	#EB984E	United_States	0
C0113A3.fna	C0113A3.fasta	C0113A3	Lactobacillus_gasseri	#EB984E	United_States	0
C0113A4.fna	C0113A4.fasta	C0113A4	Lactobacillus_gasseri	#EB984E	United_States	0
C0113A5.fna	C0113A5.fasta	C0113A5	Lactobacillus_gasseri	#EB984E	United_States	0
C0114B1.fna	C0114B1.fasta	C0114B1	Lactobacillus_gasseri	#EB984E	United_States	0
C0114B2.fna	C0114B2.fasta	C0114B2	Lactobacillus_gasseri	#EB984E	United_States	0
C0114B5.fna	C0114B5.fasta	C0114B5	Lactobacillus_gasseri	#EB984E	United_States	0
C0114C1.fna	C0114C1.fasta	C0114C1	Lactobacillus_gasseri	#EB984E	United_States	0
C0114C2.fna	C0114C2.fasta	C0114C2	Lactobacillus_gasseri	#EB984E	United_States	0
C0114C4.fna	C0114C4.fasta	C0114C4	Lactobacillus_gasseri	#EB984E	United_States	0
C0114C5.fna	C0114C5.fasta	C0114C5	Lactobacillus_gasseri	#EB984E	United_States	0
C0115B1.fna	C0115B1.fasta	C0115B1	Lactobacillus_gasseri	#EB984E	United_States	0
C0115B2.fna	C0115B2.fasta	C0115B2	Lactobacillus_gasseri	#EB984E	United_States	0
C0115B3.fna	C0115B3.fasta	C0115B3	Lactobacillus_gasseri	#EB984E	United_States	0
C0115C5.fna	C0115C5.fasta	C0115C5	Lactobacillus_gasseri	#EB984E	United_States	0
C0120A1.fna	C0120A1.fasta	C0120A1	Lactobacillus_gasseri	#EB984E	United_States	0
C0120A2.fna	C0120A2.fasta	C0120A2	Lactobacillus_gasseri	#EB984E	United_States	0
C0120A3.fna	C0120A3.fasta	C0120A3	Lactobacillus_gasseri	#EB984E	United_States	0
C0120A4.fna	C0120A4.fasta	C0120A4	Lactobacillus_gasseri	#EB984E	United_States	0
C0121A2.fna	C0121A2.fasta	C0121A2	Lactobacillus_gasseri	#EB984E	United_States	0
C0121A3.fna	C0121A3.fasta	C0121A3	Lactobacillus_gasseri	#EB984E	United_States	0
C0121A5.fna	C0121A5.fasta	C0121A5	Lactobacillus_gasseri	#EB984E	United_States	0
C0122A1.fna	C0122A1.fasta	C0122A1	Lactobacillus_gasseri	#EB984E	United_States	0
C0122A2.fna	C0122A2.fasta	C0122A2	Lactobacillus_gasseri	#EB984E	United_States	0
C0122A3.fna	C0122A3.fasta	C0122A3	Lactobacillus_gasseri	#EB984E	United_States	0
C0122A4.fna	C0122A4.fasta	C0122A4	Lactobacillus_gasseri	#EB984E	United_States	0
C0122A5.fna	C0122A5.fasta	C0122A5	Lactobacillus_gasseri	#EB984E	United_States	0
C0122B1.fna	C0122B1.fasta	C0122B1	Lactobacillus_gasseri	#EB984E	United_States	0
C0122B2.fna	C0122B2.fasta	C0122B2	Lactobacillus_gasseri	#EB984E	United_States	0
C0122B3.fna	C0122B3.fasta	C0122B3	Lactobacillus_gasseri	#EB984E	United_States	0
C0122B4.fna	C0122B4.fasta	C0122B4	Lactobacillus_gasseri	#EB984E	United_States	0
C0127C1.fna	C0127C1.fasta	C0127C1	Lactobacillus_gasseri	#EB984E	United_States	0
C0128A1.fna	C0128A1.fasta	C0128A1	Lactobacillus_gasseri	#EB984E	United_States	0
C0128A2.fna	C0128A2.fasta	C0128A2	Lactobacillus_gasseri	#EB984E	United_States	0
C0128A3.fna	C0128A3.fasta	C0128A3	Lactobacillus_gasseri	#EB984E	United_States	0
C0128A4.fna	C0128A4.fasta	C0128A4	Lactobacillus_gasseri	#EB984E	United_States	0
C0128A5.fna	C0128A5.fasta	C0128A5	Lactobacillus_gasseri	#EB984E	United_States	0
C0128B1.fna	C0128B1.fasta	C0128B1	Lactobacillus_gasseri	#EB984E	United_States	0
C0128B2.fna	C0128B2.fasta	C0128B2	Lactobacillus_gasseri	#EB984E	United_States	0
C0128B3.fna	C0128B3.fasta	C0128B3	Lactobacillus_gasseri	#EB984E	United_States	0
C0128B4.fna	C0128B4.fasta	C0128B4	Lactobacillus_gasseri	#EB984E	United_States	0
C0129A3.fna	C0129A3.fasta	C0129A3	Lactobacillus_gasseri	#EB984E	United_States	0
C0129A4.fna	C0129A4.fasta	C0129A4	Lactobacillus_gasseri	#EB984E	United_States	0
C0129A5.fna	C0129A5.fasta	C0129A5	Lactobacillus_gasseri	#EB984E	United_States	0
C0130A1.fna	C0130A1.fasta	C0130A1	Lactobacillus_gasseri	#EB984E	United_States	0
C0130A2.fna	C0130A2.fasta	C0130A2	Lactobacillus_gasseri	#EB984E	United_States	0
C0130A3.fna	C0130A3.fasta	C0130A3	Lactobacillus_gasseri	#EB984E	United_States	0
C0130A4.fna	C0130A4.fasta	C0130A4	Lactobacillus_gasseri	#EB984E	United_States	0
C0130A5.fna	C0130A5.fasta	C0130A5	Lactobacillus_gasseri	#EB984E	United_States	0
C0130B1.fna	C0130B1.fasta	C0130B1	Lactobacillus_gasseri	#EB984E	United_States	0
C0131A1.fna	C0131A1.fasta	C0131A1	Lactobacillus_gasseri	#EB984E	United_States	0
C0131A2.fna	C0131A2.fasta	C0131A2	Lactobacillus_gasseri	#EB984E	United_States	0
C0131A3.fna	C0131A3.fasta	C0131A3	Lactobacillus_gasseri	#EB984E	United_States	0
C0131A4.fna	C0131A4.fasta	C0131A4	Lactobacillus_gasseri	#EB984E	United_States	0
C0140A1.fna	C0140A1.fasta	C0140A1	Lactobacillus_gasseri	#EB984E	United_States	0
C0140A2.fna	C0140A2.fasta	C0140A2	Lactobacillus_gasseri	#EB984E	United_States	0
C0140A3.fna	C0140A3.fasta	C0140A3	Lactobacillus_gasseri	#EB984E	United_States	0
C0140A4.fna	C0140A4.fasta	C0140A4	Lactobacillus_gasseri	#EB984E	United_States	0
C0140A5.fna	C0140A5.fasta	C0140A5	Lactobacillus_gasseri	#EB984E	United_States	0
C0140B1.fna	C0140B1.fasta	C0140B1	Lactobacillus_gasseri	#EB984E	United_States	0
C0140B2.fna	C0140B2.fasta	C0140B2	Lactobacillus_gasseri	#EB984E	United_States	0
C0140B3.fna	C0140B3.fasta	C0140B3	Lactobacillus_gasseri	#EB984E	United_States	0
C0141A1.fna	C0141A1.fasta	C0141A1	Lactobacillus_gasseri	#EB984E	United_States	0
C0141A2.fna	C0141A2.fasta	C0141A2	Lactobacillus_gasseri	#EB984E	United_States	0
C0141A3.fna	C0141A3.fasta	C0141A3	Lactobacillus_gasseri	#EB984E	United_States	0
C0141A4.fna	C0141A4.fasta	C0141A4	Lactobacillus_gasseri	#EB984E	United_States	0
C0141A5.fna	C0141A5.fasta	C0141A5	Lactobacillus_gasseri	#EB984E	United_States	0
C0144A1.fna	C0144A1.fasta	C0144A1	Lactobacillus_gasseri	#EB984E	United_States	0
C0144A2.fna	C0144A2.fasta	C0144A2	Lactobacillus_gasseri	#EB984E	United_States	0
C0144A3.fna	C0144A3.fasta	C0144A3	Lactobacillus_gasseri	#EB984E	United_States	0
C0144A4.fna	C0144A4.fasta	C0144A4	Lactobacillus_gasseri	#EB984E	United_States	0
C0144A5.fna	C0144A5.fasta	C0144A5	Lactobacillus_gasseri	#EB984E	United_States	0
C0150A3.fna	C0150A3.fasta	C0150A3	Lactobacillus_gasseri	#EB984E	United_States	0
C0150A4.fna	C0150A4.fasta	C0150A4	Lactobacillus_gasseri	#EB984E	United_States	0
C0163A1.fna	C0163A1.fasta	C0163A1	Lactobacillus_gasseri	#EB984E	United_States	0
C0163A2.fna	C0163A2.fasta	C0163A2	Lactobacillus_gasseri	#EB984E	United_States	0
C0163A3.fna	C0163A3.fasta	C0163A3	Lactobacillus_gasseri	#EB984E	United_States	0
C0163A4.fna	C0163A4.fasta	C0163A4	Lactobacillus_gasseri	#EB984E	United_States	0
C0164A1.fna	C0164A1.fasta	C0164A1	Lactobacillus_gasseri	#EB984E	United_States	0
C0164A2.fna	C0164A2.fasta	C0164A2	Lactobacillus_gasseri	#EB984E	United_States	0
C0164A3.fna	C0164A3.fasta	C0164A3	Lactobacillus_gasseri	#EB984E	United_States	0
C0164A4.fna	C0164A4.fasta	C0164A4	Lactobacillus_gasseri	#EB984E	United_States	0
C0164A5.fna	C0164A5.fasta	C0164A5	Lactobacillus_gasseri	#EB984E	United_States	0
C0164B3.fna	C0164B3.fasta	C0164B3	Lactobacillus_gasseri	#EB984E	United_States	0
C0254E1.fna	C0254E1.fasta	C0254E1	Lactobacillus_gasseri	#EB984E	United_States	0
CM2267_MRS2_S780-bin_1-FINAL-merged-renamedScaffs.fna	CM006.fasta	CM006	Lactobacillus_gasseri	#EB984E	United_States	0
CM2267_MRS3_S781_genome.fna	CM007.fasta	CM007	Lactobacillus_gasseri	#EB984E	United_States	0
CM2267_MRS4_S782_genome.fna	CM008.fasta	CM008	Lactobacillus_gasseri	#EB984E	United_States	0
DZD_CM_34_S802_genome.fna	CM126.fasta	CM126	Lactobacillus_gasseri	#EB984E	United_States	0
GCA_000155935.2_Lacto_gasseri_MV-22_V2_genomic.fna	GCA_000155935.2.fasta	GCA_000155935.2	Lactobacillus_gasseri	#EB984E	Reference	0
GCA_000177415.1_ASM17741v1_genomic.fna	GCA_000177415.1.fasta	GCA_000177415.1	Lactobacillus_gasseri	#EB984E	Reference	0
GCF_000014425.1_ASM1442v1_genomic.fna	GCF_000014425.1.fasta	GCF_000014425.1	Lactobacillus_gasseri	#EB984E	Reference	0
GCF_000176995.2_ASM17699v2_genomic.fna	GCF_000176995.2.fasta	GCF_000176995.2	Lactobacillus_gasseri	#EB984E	Reference	0
GCF_001546525.1_ASM154652v1_genomic.fna	GCF_001546525.1.fasta	GCF_001546525.1	Lactobacillus_gasseri	#EB984E	Reference	0
GCF_005886075.1_ASM588607v1_genomic.fna	GCF_005886075.1.fasta	GCF_005886075.1	Lactobacillus_gasseri	#EB984E	Reference	0
C0011D1_wPlasmid.fna	C0011D1.fasta	C0011D1	Lactobacillus_iners	#F0B27A	United_States	0
C0059G1.fna	C0059G1.fasta	C0059G1	Lactobacillus_iners	#F0B27A	United_States	0
C0094A1.fna	C0094A1.fasta	C0094A1	Lactobacillus_iners	#F0B27A	United_States	0
C0210C1.fna	C0210C1.fasta	C0210C1	Lactobacillus_iners	#F0B27A	United_States	0
C0254C1.fna	C0254C1.fasta	C0254C1	Lactobacillus_iners	#F0B27A	United_States	0
C0322A1.fna	C0322A1.fasta	C0322A1	Lactobacillus_iners	#F0B27A	United_States	0
0861_630_1_1_CBA7_S775-bin_1-FINAL.fa	FRESH114.fasta	FRESH114	Lactobacillus_iners	#F0B27A	South_Africa	0
0998_735_1_CBA_89B_S798-bin_1-FINAL.fa	FRESH125.fasta	FRESH125	Lactobacillus_iners	#F0B27A	South_Africa	0
0998_735_1_CBA_89C_S799-bin_1-FINAL.fa	FRESH126.fasta	FRESH126	Lactobacillus_iners	#F0B27A	South_Africa	0
0998_735_1_CBA_90B_S800-bin_1-FINAL.fa	FRESH127.fasta	FRESH127	Lactobacillus_iners	#F0B27A	South_Africa	0
0998_735_1_CBA_90C_S801-bin_1-FINAL.fa	FRESH128.fasta	FRESH128	Lactobacillus_iners	#F0B27A	South_Africa	0
0998_735_1_CBA_90D_S802-bin_1-FINAL.fa	FRESH129.fasta	FRESH129	Lactobacillus_iners	#F0B27A	South_Africa	0
0998_735_1_CBA_90E_S803-bin_1-FINAL.fa	FRESH130.fasta	FRESH130	Lactobacillus_iners	#F0B27A	South_Africa	0
E2_1697_1278_1_BDMRSCQ11_S183-bin_1-SPLIT-FINAL.fa	FRESH141.fasta	FRESH141	Lactobacillus_iners	#F0B27A	South_Africa	0
E5_1732_1307_1_BDMRSCQ11_S287-bin_1-SPLIT-FINAL.fa	FRESH160.fasta	FRESH160	Lactobacillus_iners	#F0B27A	South_Africa	0
E5_1732_1307_1_BDMRSCQ12_S286-bin_1-SPLIT-FINAL.fa	FRESH161.fasta	FRESH161	Lactobacillus_iners	#F0B27A	South_Africa	0
F4_1630_1235_1_MRS12_S197-bin_2-SPLIT-FINAL.fa	FRESH205.fasta	FRESH205	Lactobacillus_iners	#F0B27A	South_Africa	0
JKR_12_29_17_A02_rep1_S849-bin_1-FINAL.fa	FRESH211.fasta	FRESH211	Lactobacillus_iners	#F0B27A	South_Africa	0
JKR_12_29_17_A02_rep2_S855-bin_1-FINAL.fa	FRESH213.fasta	FRESH213	Lactobacillus_iners	#F0B27A	South_Africa	0
JKR_12_29_17_A02_rep3_S861-bin_1-FINAL.fa	FRESH214.fasta	FRESH214	Lactobacillus_iners	#F0B27A	South_Africa	0
JKR_12_29_17_D06_rep1_S850-bin_1-FINAL.fa	FRESH226.fasta	FRESH226	Lactobacillus_iners	#F0B27A	South_Africa	0
JKR_12_29_17_D06_rep3_S862-bin_1-FINAL.fa	FRESH227.fasta	FRESH227	Lactobacillus_iners	#F0B27A	South_Africa	0
JKR_12_29_17_D06_S716-bin_1-FINAL.fa	FRESH228.fasta	FRESH228	Lactobacillus_iners	#F0B27A	South_Africa	0
JKR_P1_89_A12_rep1_S847-bin_1-FINAL.fa	FRESH274.fasta	FRESH274	Lactobacillus_iners	#F0B27A	South_Africa	0
JKR_P1_89_A12_rep3_S859-bin_1-FINAL.fa	FRESH275.fasta	FRESH275	Lactobacillus_iners	#F0B27A	South_Africa	0
JKR_P1_89_A12_S761_001-bin_1-FINAL.fa	FRESH276.fasta	FRESH276	Lactobacillus_iners	#F0B27A	South_Africa	0
GCA_000149065.2_ASM14906v1_genomic.fna	GCA_000149065.2.fasta	GCA_000149065.2	Lactobacillus_iners	#F0B27A	Reference	0
GCA_000149085.2_ASM14908v1_genomic.fna	GCA_000149085.2.fasta	GCA_000149085.2	Lactobacillus_iners	#F0B27A	Reference	0
GCA_000149105.2_ASM14910v1_genomic.fna	GCA_000149105.2.fasta	GCA_000149105.2	Lactobacillus_iners	#F0B27A	Reference	0
GCA_000149145.2_ASM14914v1_genomic.fna	GCA_000149145.2.fasta	GCA_000149145.2	Lactobacillus_iners	#F0B27A	Reference	0
GCA_000191705.2_ASM19170v1_genomic.fna	GCA_000191705.2.fasta	GCA_000191705.2	Lactobacillus_iners	#F0B27A	Reference	0
GCF_000179935.1_ASM17993v1_genomic.fna	GCF_000179935.1.fasta	GCF_000179935.1	Lactobacillus_iners	#F0B27A	Reference	0
GCF_000179955.1_ASM17995v1_genomic.fna	GCF_000179955.1.fasta	GCF_000179955.1	Lactobacillus_iners	#F0B27A	Reference	0
GCF_000179995.1_ASM17999v1_genomic.fna	GCF_000179995.1.fasta	GCF_000179995.1	Lactobacillus_iners	#F0B27A	Reference	0
GCF_000191685.1_ASM19168v1_genomic.fna	GCF_000191685.1.fasta	GCF_000191685.1	Lactobacillus_iners	#F0B27A	Reference	0
Lactobacillus_iners_ATCC55195.fasta	Lactobacillus_iners_ATCC55195.fasta	Lactobacillus_iners_ATCC55195	Lactobacillus_iners	#F0B27A	Reference	0
C0034A1.fna	C0034A1.fasta	C0034A1	Lactobacillus_jensenii	#F8C471	United_States	0
C0034A2.fna	C0034A2.fasta	C0034A2	Lactobacillus_jensenii	#F8C471	United_States	0
C0034A3.fna	C0034A3.fasta	C0034A3	Lactobacillus_jensenii	#F8C471	United_States	0
C0034A4.fna	C0034A4.fasta	C0034A4	Lactobacillus_jensenii	#F8C471	United_States	0
C0034A5.fna	C0034A5.fasta	C0034A5	Lactobacillus_jensenii	#F8C471	United_States	0
C0114B3.fna	C0114B3.fasta	C0114B3	Lactobacillus_jensenii	#F8C471	United_States	0
C0114B4.fna	C0114B4.fasta	C0114B4	Lactobacillus_jensenii	#F8C471	United_States	0
C0155B1.fna	C0155B1.fasta	C0155B1	Lactobacillus_jensenii	#F8C471	United_States	0
C0155B2.fna	C0155B2.fasta	C0155B2	Lactobacillus_jensenii	#F8C471	United_States	0
C0155B3.fna	C0155B3.fasta	C0155B3	Lactobacillus_jensenii	#F8C471	United_States	0
C0155B4.fna	C0155B4.fasta	C0155B4	Lactobacillus_jensenii	#F8C471	United_States	0
C0155B5.fna	C0155B5.fasta	C0155B5	Lactobacillus_jensenii	#F8C471	United_States	0
CM2268_MRS4_S783-bin_1-FINAL-merged-renamedScaffs.fna	CM009.fasta	CM009	Lactobacillus_jensenii	#F8C471	United_States	0
CM_B08_S826_genome.fna	CM025.fasta	CM025	Lactobacillus_jensenii	#F8C471	United_States	0
CM_C09_S835-bin_1-FINAL-merged-renamedScaffs.fna	CM035.fasta	CM035	Lactobacillus_jensenii	#F8C471	United_States	0
CM_F11_S854-bin_1-FINAL-merged-renamedScaffs.fna	CM070.fasta	CM070	Lactobacillus_jensenii	#F8C471	United_States	0
DZD_CM_12_S780-bin_1-FINAL-merged-renamedScaffs.fna	CM105.fasta	CM105	Lactobacillus_jensenii	#F8C471	United_States	0
DZD_CM_35_S803-bin_1-FINAL-merged-renamedScaffs.fna	CM127.fasta	CM127	Lactobacillus_jensenii	#F8C471	United_States	0
DZD_CM_36_S804-bin_1-FINAL-merged-renamedScaffs.fna	CM128.fasta	CM128	Lactobacillus_jensenii	#F8C471	United_States	0
DZD_CM_38_S806-bin_1-FINAL-merged-renamedScaffs.fna	CM130.fasta	CM130	Lactobacillus_jensenii	#F8C471	United_States	0
Mitchell_12_29_17_G02_S591_genome.fna	CM163.fasta	CM163	Lactobacillus_jensenii	#F8C471	United_States	0
Mitchell_12_29_17_G03_S599-bin_1-FINAL-merged-renamedScaffs.fna	CM164.fasta	CM164	Lactobacillus_jensenii	#F8C471	United_States	0
0422_293_1_1_MRS1_S459-bin_1-FINAL.fa	FRESH042.fasta	FRESH042	Lactobacillus_jensenii	#F8C471	South_Africa	0
0795_578_1_1_MRS2_S794-bin_1-FINAL.fa	FRESH079.fasta	FRESH079	Lactobacillus_jensenii	#F8C471	South_Africa	0
0795_578_1_1_MRSIHK10_S795-bin_1-FINAL.fa	FRESH085.fasta	FRESH085	Lactobacillus_jensenii	#F8C471	South_Africa	0
0795_578_1_1_MRSIHK11_S855-bin_1-FINAL.fa	FRESH086.fasta	FRESH086	Lactobacillus_jensenii	#F8C471	South_Africa	0
F4_1630_1235_1_CBA2_S235-bin_1-SPLIT-FINAL.fa	FRESH200.fasta	FRESH200	Lactobacillus_jensenii	#F8C471	South_Africa	0
JKR_P1_88_H11_S760_001-bin_1-FINAL.fa	FRESH273.fasta	FRESH273	Lactobacillus_jensenii	#F8C471	South_Africa	0
GCF_000162335.1_ASM16233v1_genomic.fna	GCF_000162335.1.fasta	GCF_000162335.1	Lactobacillus_jensenii	#F8C471	Reference	0
GCF_000175035.1_ASM17503v1_genomic.fna	GCF_000175035.1.fasta	GCF_000175035.1	Lactobacillus_jensenii	#F8C471	Reference	0
C0022B5.fna	C0022B5.fasta	C0022B5	Lactobacillus_mulieris	#F5B041	United_States	0
C0036B1.fna	C0036B1.fasta	C0036B1	Lactobacillus_mulieris	#F5B041	United_States	0
C0036B4.fna	C0036B4.fasta	C0036B4	Lactobacillus_mulieris	#F5B041	United_States	0
C0109C3.fna	C0109C3.fasta	C0109C3	Lactobacillus_mulieris	#F5B041	United_States	1
C0127B3.fna	C0127B3.fasta	C0127B3	Lactobacillus_mulieris	#F5B041	United_States	0
C0127B5.fna	C0127B5.fasta	C0127B5	Lactobacillus_mulieris	#F5B041	United_States	0
C0149A3.fna	C0149A3.fasta	C0149A3	Lactobacillus_mulieris	#F5B041	United_States	0
C0149A4.fna	C0149A4.fasta	C0149A4	Lactobacillus_mulieris	#F5B041	United_States	0
C0149A5.fna	C0149A5.fasta	C0149A5	Lactobacillus_mulieris	#F5B041	United_States	0
C0159B1.fna	C0159B1.fasta	C0159B1	Lactobacillus_mulieris	#F5B041	United_States	0
C0159B2.fna	C0159B2.fasta	C0159B2	Lactobacillus_mulieris	#F5B041	United_States	0
C0160B3.fna	C0160B3.fasta	C0160B3	Lactobacillus_mulieris	#F5B041	United_States	0
C0160B4.fna	C0160B4.fasta	C0160B4	Lactobacillus_mulieris	#F5B041	United_States	0
C0160B5.fna	C0160B5.fasta	C0160B5	Lactobacillus_mulieris	#F5B041	United_States	0
C0161C1.fna	C0161C1.fasta	C0161C1	Lactobacillus_mulieris	#F5B041	United_States	0
C0161C2.fna	C0161C2.fasta	C0161C2	Lactobacillus_mulieris	#F5B041	United_States	0
C0172B2.fna	C0172B2.fasta	C0172B2	Lactobacillus_mulieris	#F5B041	United_States	0
C0172B3.fna	C0172B3.fasta	C0172B3	Lactobacillus_mulieris	#F5B041	United_States	0
C0172B4.fna	C0172B4.fasta	C0172B4	Lactobacillus_mulieris	#F5B041	United_States	0
C0225A1.fna	C0225A1.fasta	C0225A1	Lactobacillus_mulieris	#F5B041	United_States	0
CM2267_MRS1_S779_genome.fna	CM005.fasta	CM005	Lactobacillus_mulieris	#F5B041	United_States	1
CM_D01_S772-bin_1-FINAL-merged-renamedScaffs.fna	CM038.fasta	CM038	Lactobacillus_mulieris	#F5B041	United_States	0
CM_E01_S773_genome.fna	CM050.fasta	CM050	Lactobacillus_mulieris	#F5B041	United_States	0
CM_F03_S790_genome.fna	CM062.fasta	CM062	Lactobacillus_mulieris	#F5B041	United_States	0
CM_F05_S806-bin_1-FINAL-merged-renamedScaffs.fna	CM064.fasta	CM064	Lactobacillus_mulieris	#F5B041	United_States	0
DZD_CM_06_S774-bin_1-FINAL-merged-renamedScaffs.fna	CM099.fasta	CM099	Lactobacillus_mulieris	#F5B041	United_States	0
DZD_CM_20_S788-bin_1-FINAL-merged-renamedScaffs.fna	CM113.fasta	CM113	Lactobacillus_mulieris	#F5B041	United_States	0
Mitchell_12_29_17_H05_S616_genome.fna	CM170.fasta	CM170	Lactobacillus_mulieris	#F5B041	United_States	0
GCF_000159335.1_ASM15933v1_genomic.fna	GCF_000159335.1.fasta	GCF_000159335.1	Lactobacillus_mulieris	#F5B041	Reference	0
GCF_000162435.1_ASM16243v1_genomic.fna	GCF_000162435.1.fasta	GCF_000162435.1	Lactobacillus_mulieris	#F5B041	Reference	0
C0041A1.fna	C0041A1.fasta	C0041A1	Lactobacillus_reuteri	#F39C12	United_States	0
C0041A2.fna	C0041A2.fasta	C0041A2	Lactobacillus_reuteri	#F39C12	United_States	0
C0041A3.fna	C0041A3.fasta	C0041A3	Lactobacillus_reuteri	#F39C12	United_States	0
C0041A4.fna	C0041A4.fasta	C0041A4	Lactobacillus_reuteri	#F39C12	United_States	0
C0041A5.fna	C0041A5.fasta	C0041A5	Lactobacillus_reuteri	#F39C12	United_States	0
GCF_000159475.2_ASM15947v2_genomic.fna	GCF_000159475.2.fasta	GCF_000159475.2	Lactobacillus_reuteri	#F39C12	Reference	0
C0001E2.fna	C0001E2.fasta	C0001E2	Lactobacillus_sp	#D68910	United_States	0
C0001E3.fna	C0001E3.fasta	C0001E3	Lactobacillus_sp	#D68910	United_States	0
C0034B1.fna	C0034B1.fasta	C0034B1	Lactobacillus_sp	#D68910	United_States	0
C0034B2.fna	C0034B2.fasta	C0034B2	Lactobacillus_sp	#D68910	United_States	0
C0034B3.fna	C0034B3.fasta	C0034B3	Lactobacillus_sp	#D68910	United_States	0
C0034B4.fna	C0034B4.fasta	C0034B4	Lactobacillus_sp	#D68910	United_States	0
C0155A2.fna	C0155A2.fasta	C0155A2	Lactobacillus_sp	#D68910	United_States	0
C0155A3.fna	C0155A3.fasta	C0155A3	Lactobacillus_sp	#D68910	United_States	0
C0155A5.fna	C0155A5.fasta	C0155A5	Lactobacillus_sp	#D68910	United_States	0
0008_007_1_MRS1_S769-bin_1-FINAL.fa	FRESH001.fasta	FRESH001	Lactobacillus_sp	#D68910	South_Africa	0
0008_007_1_MRS3_S771-bin_1-FINAL.fa	FRESH002.fasta	FRESH002	Lactobacillus_sp	#D68910	South_Africa	0
0008_007_1_MRS4_S772-bin_1-FINAL.fa	FRESH003.fasta	FRESH003	Lactobacillus_sp	#D68910	South_Africa	0
C0002B3.fna	C0002B3.fasta	C0002B3	Lactobacillus_vaginalis	#B9770E	United_States	0
C0005B2.fna	C0005B2.fasta	C0005B2	Lactobacillus_vaginalis	#B9770E	United_States	0
C0005B3.fna	C0005B3.fasta	C0005B3	Lactobacillus_vaginalis	#B9770E	United_States	0
C0005B4.fna	C0005B4.fasta	C0005B4	Lactobacillus_vaginalis	#B9770E	United_States	0
C0020C3.fna	C0020C3.fasta	C0020C3	Lactobacillus_vaginalis	#B9770E	United_States	0
C0022B3.fna	C0022B3.fasta	C0022B3	Lactobacillus_vaginalis	#B9770E	United_States	0
C0030A1.fna	C0030A1.fasta	C0030A1	Lactobacillus_vaginalis	#B9770E	United_States	0
C0030A2.fna	C0030A2.fasta	C0030A2	Lactobacillus_vaginalis	#B9770E	United_States	0
C0030A3.fna	C0030A3.fasta	C0030A3	Lactobacillus_vaginalis	#B9770E	United_States	0
C0030A4.fna	C0030A4.fasta	C0030A4	Lactobacillus_vaginalis	#B9770E	United_States	0
C0030A5.fna	C0030A5.fasta	C0030A5	Lactobacillus_vaginalis	#B9770E	United_States	0
C0030B4.fna	C0030B4.fasta	C0030B4	Lactobacillus_vaginalis	#B9770E	United_States	0
C0043A1.fna	C0043A1.fasta	C0043A1	Lactobacillus_vaginalis	#B9770E	United_States	0
C0043A2.fna	C0043A2.fasta	C0043A2	Lactobacillus_vaginalis	#B9770E	United_States	0
C0043A3.fna	C0043A3.fasta	C0043A3	Lactobacillus_vaginalis	#B9770E	United_States	0
C0043A4.fna	C0043A4.fasta	C0043A4	Lactobacillus_vaginalis	#B9770E	United_States	0
C0043A5.fna	C0043A5.fasta	C0043A5	Lactobacillus_vaginalis	#B9770E	United_States	0
C0048A1.fna	C0048A1.fasta	C0048A1	Lactobacillus_vaginalis	#B9770E	United_States	0
C0054D1.fna	C0054D1.fasta	C0054D1	Lactobacillus_vaginalis	#B9770E	United_States	0
C0054D2.fna	C0054D2.fasta	C0054D2	Lactobacillus_vaginalis	#B9770E	United_States	0
C0054D3.fna	C0054D3.fasta	C0054D3	Lactobacillus_vaginalis	#B9770E	United_States	0
C0113B3.fna	C0113B3.fasta	C0113B3	Lactobacillus_vaginalis	#B9770E	United_States	0
C0113B5.fna	C0113B5.fasta	C0113B5	Lactobacillus_vaginalis	#B9770E	United_States	0
C0115B5.fna	C0115B5.fasta	C0115B5	Lactobacillus_vaginalis	#B9770E	United_States	0
C0140C5.fna	C0140C5.fasta	C0140C5	Lactobacillus_vaginalis	#B9770E	United_States	0
C0141B1.fna	C0141B1.fasta	C0141B1	Lactobacillus_vaginalis	#B9770E	United_States	0
C0141B2.fna	C0141B2.fasta	C0141B2	Lactobacillus_vaginalis	#B9770E	United_States	0
C0141B3.fna	C0141B3.fasta	C0141B3	Lactobacillus_vaginalis	#B9770E	United_States	0
C0141B4.fna	C0141B4.fasta	C0141B4	Lactobacillus_vaginalis	#B9770E	United_States	0
C0148A1.fna	C0148A1.fasta	C0148A1	Lactobacillus_vaginalis	#B9770E	United_States	0
C0148A2.fna	C0148A2.fasta	C0148A2	Lactobacillus_vaginalis	#B9770E	United_States	0
C0148A5.fna	C0148A5.fasta	C0148A5	Lactobacillus_vaginalis	#B9770E	United_States	0
C0160B2.fna	C0160B2.fasta	C0160B2	Lactobacillus_vaginalis	#B9770E	United_States	0
C0161B1.fna	C0161B1.fasta	C0161B1	Lactobacillus_vaginalis	#B9770E	United_States	0
C0161B2.fna	C0161B2.fasta	C0161B2	Lactobacillus_vaginalis	#B9770E	United_States	0
C0161B4.fna	C0161B4.fasta	C0161B4	Lactobacillus_vaginalis	#B9770E	United_States	0
C0161B5.fna	C0161B5.fasta	C0161B5	Lactobacillus_vaginalis	#B9770E	United_States	0
Mitchell_12_29_17_D03_S596-bin_1-FINAL-renamedScaffs.fna	CM151.fasta	CM151	Lactobacillus_vaginalis	#B9770E	United_States	0
0055_051_1_1_MRS10_S809-bin_1-FINAL.fa	FRESH004.fasta	FRESH004	Lactobacillus_vaginalis	#B9770E	South_Africa	0
0055_051_1_1_MRS15_S841-bin_1-FINAL.fa	FRESH006.fasta	FRESH006	Lactobacillus_vaginalis	#B9770E	South_Africa	0
0055_051_1_1_MRS16_S849-bin_1-FINAL.fa	FRESH007.fasta	FRESH007	Lactobacillus_vaginalis	#B9770E	South_Africa	0
0055_051_1_1_MRS2_S421-bin_1-FINAL.fa	FRESH009.fasta	FRESH009	Lactobacillus_vaginalis	#B9770E	South_Africa	0
0055_051_1_1_MRS3_S769-bin_1-FINAL.fa	FRESH010.fasta	FRESH010	Lactobacillus_vaginalis	#B9770E	South_Africa	0
0055_051_1_1_MRS5_S777-bin_1-FINAL.fa	FRESH011.fasta	FRESH011	Lactobacillus_vaginalis	#B9770E	South_Africa	0
0055_051_1_1_MRS6_S785-bin_1-FINAL.fa	FRESH012.fasta	FRESH012	Lactobacillus_vaginalis	#B9770E	South_Africa	0
0055_051_1_1_MRS8_S793-bin_1-FINAL.fa	FRESH013.fasta	FRESH013	Lactobacillus_vaginalis	#B9770E	South_Africa	0
0055_051_1_2_MRS10_S802-bin_1-FINAL.fa	FRESH014.fasta	FRESH014	Lactobacillus_vaginalis	#B9770E	South_Africa	0
0055_051_1_2_MRS2_S857-bin_1-FINAL.fa	FRESH015.fasta	FRESH015	Lactobacillus_vaginalis	#B9770E	South_Africa	0
0055_051_1_2_MRS3_S770-bin_1-FINAL.fa	FRESH016.fasta	FRESH016	Lactobacillus_vaginalis	#B9770E	South_Africa	0
0055_051_1_2_MRS6_S778-bin_1-FINAL.fa	FRESH017.fasta	FRESH017	Lactobacillus_vaginalis	#B9770E	South_Africa	0
0055_051_1_3_MRS1_S834-bin_1-FINAL.fa	FRESH021.fasta	FRESH021	Lactobacillus_vaginalis	#B9770E	South_Africa	0
0055_051_1_3_MRS2_S842-bin_1-FINAL.fa	FRESH022.fasta	FRESH022	Lactobacillus_vaginalis	#B9770E	South_Africa	0
0055_051_1_3_MRS3_S850-bin_1-FINAL.fa	FRESH023.fasta	FRESH023	Lactobacillus_vaginalis	#B9770E	South_Africa	0
0055_051_1_3_MRS4_S398-bin_1-FINAL.fa	FRESH024.fasta	FRESH024	Lactobacillus_vaginalis	#B9770E	South_Africa	0
0055_051_1_3_MRS6_S858-bin_1-FINAL.fa	FRESH025.fasta	FRESH025	Lactobacillus_vaginalis	#B9770E	South_Africa	0
0055_051_1_3_MRS8_S771-bin_1-FINAL.fa	FRESH026.fasta	FRESH026	Lactobacillus_vaginalis	#B9770E	South_Africa	0
0055_051_1_3_MRS9_S779-bin_1-FINAL.fa	FRESH027.fasta	FRESH027	Lactobacillus_vaginalis	#B9770E	South_Africa	0
0055_051_1_4_MRS10_S444-bin_1-FINAL.fa	FRESH029.fasta	FRESH029	Lactobacillus_vaginalis	#B9770E	South_Africa	0
0055_051_1_4_MRS11_S451-bin_1-FINAL.fa	FRESH030.fasta	FRESH030	Lactobacillus_vaginalis	#B9770E	South_Africa	0
0055_051_1_4_MRS4_S422-bin_1-FINAL.fa	FRESH031.fasta	FRESH031	Lactobacillus_vaginalis	#B9770E	South_Africa	0
0055_051_1_4_MRS5_S430-bin_1-FINAL.fa	FRESH032.fasta	FRESH032	Lactobacillus_vaginalis	#B9770E	South_Africa	0
0861_630_1_1_BHK11_S832-bin_1-FINAL.fa	FRESH108.fasta	FRESH108	Lactobacillus_vaginalis	#B9770E	South_Africa	0
0861_630_1_1_CBA8_S776-bin_1-FINAL.fa	FRESH115.fasta	FRESH115	Lactobacillus_vaginalis	#B9770E	South_Africa	0
0861_630_1_1_MRS3_S828-bin_1-FINAL.fa	FRESH117.fasta	FRESH117	Lactobacillus_vaginalis	#B9770E	South_Africa	0
0861_630_1_1_MRS7_S852-bin_1-FINAL.fa	FRESH120.fasta	FRESH120	Lactobacillus_vaginalis	#B9770E	South_Africa	0
E3_1733_1310_1_BDMRSCQ10_S138-bin_1-SPLIT-FINAL.fa	FRESH144.fasta	FRESH144	Lactobacillus_vaginalis	#B9770E	South_Africa	0
E3_1733_1310_1_BDMRSCQ11_S166-bin_1-SPLIT-FINAL.fa	FRESH145.fasta	FRESH145	Lactobacillus_vaginalis	#B9770E	South_Africa	0
E3_1733_1310_1_BDMRSCQ17_S148-bin_1-SPLIT-FINAL.fa	FRESH148.fasta	FRESH148	Lactobacillus_vaginalis	#B9770E	South_Africa	0
E3_1733_1310_1_BDMRSCQ2_S137-bin_1-SPLIT-FINAL.fa	FRESH151.fasta	FRESH151	Lactobacillus_vaginalis	#B9770E	South_Africa	0
E3_1733_1310_1_BDMRSCQ7_S161-bin_1-SPLIT-FINAL.fa	FRESH152.fasta	FRESH152	Lactobacillus_vaginalis	#B9770E	South_Africa	0
E3_1733_1310_1_BDMRSCQ8_S160-bin_1-SPLIT-FINAL.fa	FRESH153.fasta	FRESH153	Lactobacillus_vaginalis	#B9770E	South_Africa	0
F4_1630_1235_1_MRS12_S197-bin_1-SPLIT-FINAL.fa	FRESH204.fasta	FRESH204	Lactobacillus_vaginalis	#B9770E	South_Africa	0
JKR_P1_91_C12_S763_001-bin_1-FINAL.fa	FRESH277.fasta	FRESH277	Lactobacillus_vaginalis	#B9770E	South_Africa	0
GCF_000758945.1_04_NF40_HMP1647v01_genomic.fna	GCF_000758945.1.fasta	GCF_000758945.1	Lancefieldella_parvula	#196F3D	Reference	0
GCF_000478965.1_MspBV3C16-1v1.0_genomic.fna	GCF_000478965.1.fasta	GCF_000478965.1	Megasphaera_vaginalis		Reference	0
JKR_P1_63_G08_S735_001-bin_1-FINAL.fa	FRESH263.fasta	FRESH263	Mobiluncus_mulieris	#5D6D7E	South_Africa	0
JKR_P1_67_C09_S739_001-bin_1-FINAL.fa	FRESH266.fasta	FRESH266	Mobiluncus_mulieris	#5D6D7E	South_Africa	0
GCF_000176775.1_ASM17677v1_genomic.fna	GCF_000176775.1.fasta	GCF_000176775.1	Mobiluncus_mulieris	#5D6D7E	Reference	0
C0170B2.fna	C0170B2.fasta	C0170B2	Olegusella_massiliensis	#1E8449	United_States	0
GCF_001553055.1_ASM155305v1_genomic.fna	GCF_001553055.1.fasta	GCF_001553055.1	Olsenella_phocaeensis	#229954	Reference	0
GCF_000214475.1_ASM21447v1_genomic.fna	GCF_000214475.1.fasta	GCF_000214475.1	Parvimonas_sp		Reference	0
GCF_001553085.1_ASM155308v1_genomic.fna	GCF_001553085.1.fasta	GCF_001553085.1	Parvimonas_sp		Reference	0
C0170B4.fna	C0170B4.fasta	C0170B4	Pauljensenia_radingae	#D5DBDB	United_States	0
C0170B5.fna	C0170B5.fasta	C0170B5	Pauljensenia_radingae	#D5DBDB	United_States	0
C0007D1.fna	C0007D1.fasta	C0007D1	Pauljensenia_turicensis	#D6DBDF	United_States	0
E7_1841_1391_1_BDMRSCQ4_S102-bin_1-SPLIT-FINAL.fa	FRESH169.fasta	FRESH169	Pauljensenia_turicensis	#D6DBDF	South_Africa	0
C0116C1.fna	C0116C1.fasta	C0116C1	Pediococcus_acidilactici		United_States	0
C0116C2.fna	C0116C2.fasta	C0116C2	Pediococcus_acidilactici		United_States	0
C0136B5.fna	C0136B5.fasta	C0136B5	Peptoniphilus_duerdenii		United_States	0
C0173D1.fna	C0173D1.fasta	C0173D1	Peptoniphilus_duerdenii		United_States	0
GCF_000478945.1_CspBV3AC2v1.0_genomic.fna	GCF_000478945.1.fasta	GCF_000478945.1	Peptoniphilus_duerdenii		Reference	0
C0007B4.fna	C0007B4.fasta	C0007B4	Peptoniphilus_harei		United_States	0
GCF_001546555.1_ASM154655v1_genomic.fna	GCF_001546555.1.fasta	GCF_001546555.1	Peptoniphilus_harei		Reference	0
0795_578_1_1_CBA2_S894-bin_1-FINAL.fa	FRESH073.fasta	FRESH073	Peptoniphilus_lacrimalis		South_Africa	0
JKR_P1_65_A09_S737_001-bin_1-FINAL.fa	FRESH265.fasta	FRESH265	Peptoniphilus_lacrimalis		South_Africa	0
JKR_P2_41_A06_S809_001-bin_1-FINAL.fa	FRESH297.fasta	FRESH297	Peptoniphilus_lacrimalis		South_Africa	0
JKR_P2_43_C06_S811_001-bin_1-FINAL.fa	FRESH298.fasta	FRESH298	Peptoniphilus_lacrimalis		South_Africa	0
GCF_000176955.1_ASM17695v1_genomic.fna	GCF_000176955.1.fasta	GCF_000176955.1	Peptoniphilus_lacrimalis		Reference	0
GCF_000478985.1_CspBV3C26v1.0_genomic.fna	GCF_000478985.1.fasta	GCF_000478985.1	Peptoniphilus_sp		Reference	0
0756_546_1_1_BHK15_S882-bin_1-FINAL.fa	FRESH047.fasta	FRESH047	Peptostreptococcus_anaerobius		South_Africa	0
0756_546_1_1_CBA11_S890-bin_1-FINAL.fa	FRESH050.fasta	FRESH050	Peptostreptococcus_anaerobius		South_Africa	0
0756_546_1_1_CBA1_S883-bin_1-FINAL.fa	FRESH051.fasta	FRESH051	Peptostreptococcus_anaerobius		South_Africa	0
0795_578_1_1_MRS7_S780-bin_1-FINAL.fa	FRESH082.fasta	FRESH082	Peptostreptococcus_anaerobius		South_Africa	0
0809_588_1_1_CBA3_S783-bin_1-FINAL.fa	FRESH093.fasta	FRESH093	Peptostreptococcus_anaerobius		South_Africa	0
0809_588_1_1_CBA8_S815-bin_1-FINAL.fa	FRESH095.fasta	FRESH095	Peptostreptococcus_anaerobius		South_Africa	0
0809_588_1_1_CBA9_S823-bin_1-FINAL.fa	FRESH096.fasta	FRESH096	Peptostreptococcus_anaerobius		South_Africa	0
F1_1457_1080_3_CBA10_S249-bin_1-SPLIT-FINAL.fa	FRESH173.fasta	FRESH173	Peptostreptococcus_anaerobius		South_Africa	0
F1_1457_1080_3_MRS6_S237-bin_2-SPLIT-FINAL.fa	FRESH182.fasta	FRESH182	Peptostreptococcus_anaerobius		South_Africa	0
F3_1503_1114_2_MRS4_S238-bin_1-SPLIT-FINAL.fa	FRESH195.fasta	FRESH195	Peptostreptococcus_anaerobius		South_Africa	0
F4_1630_1235_1_CBA4_S243-bin_1-SPLIT-FINAL.fa	FRESH201.fasta	FRESH201	Peptostreptococcus_anaerobius		South_Africa	0
F4_1630_1235_1_CBA6_S259-bin_1-SPLIT-FINAL.fa	FRESH202.fasta	FRESH202	Peptostreptococcus_anaerobius		South_Africa	0
JKR_12_29_17_A04_S697-bin_1-FINAL.fa	FRESH216.fasta	FRESH216	Peptostreptococcus_anaerobius		South_Africa	0
JKR_12_29_17_C05_S707-bin_1-FINAL.fa	FRESH223.fasta	FRESH223	Peptostreptococcus_anaerobius		South_Africa	0
JKR_P1_73_A10_S745_001-bin_1-FINAL.fa	FRESH267.fasta	FRESH267	Peptostreptococcus_anaerobius		South_Africa	0
JKR_P1_80_H10_S752_001-bin_1-FINAL.fa	FRESH270.fasta	FRESH270	Peptostreptococcus_anaerobius		South_Africa	0
JKR_P1_85_E11_S757_001-bin_1-FINAL.fa	FRESH272.fasta	FRESH272	Peptostreptococcus_anaerobius		South_Africa	0
JKR_P2_15_G02_S783_001-bin_1-FINAL.fa	FRESH286.fasta	FRESH286	Peptostreptococcus_anaerobius		South_Africa	0
GCF_000758885.1_04_NF40_HMP1639v01_genomic.fna	GCF_000758885.1.fasta	GCF_000758885.1	Peptostreptococcus_sp		Reference	0
C0162D4.fna	C0162D4.fasta	C0162D4	Porphyromonas_somerae	#0E6251	United_States	1
C0162D5.fna	C0162D5.fasta	C0162D5	Porphyromonas_somerae	#0E6251	United_States	1
C0026D2.fna	C0026D2.fasta	C0026D2	Porphyromonas_sp	#17A589	United_States	1
C0026D3.fna	C0026D3.fasta	C0026D3	Porphyromonas_sp	#17A589	United_States	1
C0026D4.fna	C0026D4.fasta	C0026D4	Porphyromonas_sp	#17A589	United_States	1
C0041D2.fna	C0041D2.fasta	C0041D2	Porphyromonas_sp	#17A589	United_States	1
C0041D3.fna	C0041D3.fasta	C0041D3	Porphyromonas_sp	#17A589	United_States	1
GCF_000174775.1_ASM17477v1_genomic.fna	GCF_000174775.1.fasta	GCF_000174775.1	Porphyromonas_uenonis	#117864	Reference	0
C0084E5.fna	C0084E5.fasta	C0084E5	Prevotella_amnii	#1B4F72	United_States	1
C0088E5.fna	C0088E5.fasta	C0088E5	Prevotella_amnii	#1B4F72	United_States	1
JKR_P2_14_F02_S782_001-bin_1-FINAL.fa	FRESH285.fasta	FRESH285	Prevotella_amnii	#1B4F72	South_Africa	1
GCF_000177355.1_ASM17735v1_genomic.fna	GCF_000177355.1.fasta	GCF_000177355.1	Prevotella_amnii	#1B4F72	Reference	1
C0123C1.fna	C0123C1.fasta	C0123C1	Prevotella_bergensis	#21618C	United_States	0
C0123C3.fna	C0123C3.fasta	C0123C3	Prevotella_bergensis	#21618C	United_States	0
C0001D2.fna	C0001D2.fasta	C0001D2	Prevotella_bivia	#2874A6	United_States	1
C0001D3.fna	C0001D3.fasta	C0001D3	Prevotella_bivia	#2874A6	United_States	1
C0001D4.fna	C0001D4.fasta	C0001D4	Prevotella_bivia	#2874A6	United_States	1
C0001D5.fna	C0001D5.fasta	C0001D5	Prevotella_bivia	#2874A6	United_States	1
C0003C2.fna	C0003C2.fasta	C0003C2	Prevotella_bivia	#2874A6	United_States	1
C0003C3.fna	C0003C3.fasta	C0003C3	Prevotella_bivia	#2874A6	United_States	1
C0003C4.fna	C0003C4.fasta	C0003C4	Prevotella_bivia	#2874A6	United_States	1
C0003C5.fna	C0003C5.fasta	C0003C5	Prevotella_bivia	#2874A6	United_States	1
C0019D1.fna	C0019D1.fasta	C0019D1	Prevotella_bivia	#2874A6	United_States	1
C0019D2.fna	C0019D2.fasta	C0019D2	Prevotella_bivia	#2874A6	United_States	1
C0019D4.fna	C0019D4.fasta	C0019D4	Prevotella_bivia	#2874A6	United_States	1
C0019D5.fna	C0019D5.fasta	C0019D5	Prevotella_bivia	#2874A6	United_States	1
C0042C1.fna	C0042C1.fasta	C0042C1	Prevotella_bivia	#2874A6	United_States	1
C0046E1.fna	C0046E1.fasta	C0046E1	Prevotella_bivia	#2874A6	United_States	1
C0046E2.fna	C0046E2.fasta	C0046E2	Prevotella_bivia	#2874A6	United_States	1
C0046E3.fna	C0046E3.fasta	C0046E3	Prevotella_bivia	#2874A6	United_States	1
C0046E4.fna	C0046E4.fasta	C0046E4	Prevotella_bivia	#2874A6	United_States	1
C0046E5.fna	C0046E5.fasta	C0046E5	Prevotella_bivia	#2874A6	United_States	1
C0117C1.fna	C0117C1.fasta	C0117C1	Prevotella_bivia	#2874A6	United_States	1
C0117C5.fna	C0117C5.fasta	C0117C5	Prevotella_bivia	#2874A6	United_States	1
C0253C1.fna	C0253C1.fasta	C0253C1	Prevotella_bivia	#2874A6	United_States	1
C0257C1.fna	C0257C1.fasta	C0257C1	Prevotella_bivia	#2874A6	United_States	1
0756_546_1_1_LKV1_S456-bin_1-FINAL.fa	FRESH056.fasta	FRESH056	Prevotella_bivia	#2874A6	South_Africa	1
0756_546_1_1_LKV2_S435-bin_1-FINAL.fa	FRESH057.fasta	FRESH057	Prevotella_bivia	#2874A6	South_Africa	1
0756_546_1_1_LKV9_S449-bin_1-FINAL.fa	FRESH064.fasta	FRESH064	Prevotella_bivia	#2874A6	South_Africa	1
0795_578_1_1_BHK8_S432-bin_1-FINAL.fa	FRESH071.fasta	FRESH071	Prevotella_bivia	#2874A6	South_Africa	1
0795_578_1_1_CBA11_S393-bin_1-FINAL.fa	FRESH072.fasta	FRESH072	Prevotella_bivia	#2874A6	South_Africa	1
0795_578_1_1_LKV1_S396-bin_1-FINAL.fa	FRESH075.fasta	FRESH075	Prevotella_bivia	#2874A6	South_Africa	1
0795_578_1_1_LKV5_S388-bin_1-FINAL.fa	FRESH076.fasta	FRESH076	Prevotella_bivia	#2874A6	South_Africa	1
0795_578_1_1_MRSIHK12_S803-bin_1-FINAL.fa	FRESH087.fasta	FRESH087	Prevotella_bivia	#2874A6	South_Africa	1
0795_578_1_1_MRSIHK4_S771-bin_1-FINAL.fa	FRESH088.fasta	FRESH088	Prevotella_bivia	#2874A6	South_Africa	1
0861_630_1_1_BHK2_S453-bin_1-FINAL.fa	FRESH110.fasta	FRESH110	Prevotella_bivia	#2874A6	South_Africa	1
F1_1457_1080_3_CBA8_S233-bin_1-SPLIT-FINAL.fa	FRESH177.fasta	FRESH177	Prevotella_bivia	#2874A6	South_Africa	1
F1_1457_1080_3_CBA9_S241-bin_1-SPLIT-FINAL.fa	FRESH178.fasta	FRESH178	Prevotella_bivia	#2874A6	South_Africa	1
F3_1503_1114_2_MRS5_S195-bin_1-SPLIT-FINAL.fa	FRESH196.fasta	FRESH196	Prevotella_bivia	#2874A6	South_Africa	1
F4_1630_1235_1_MRS1_S223-bin_1-SPLIT-FINAL.fa	FRESH206.fasta	FRESH206	Prevotella_bivia	#2874A6	South_Africa	1
F4_1630_1235_1_MRS5_S231-bin_1-SPLIT-FINAL.fa	FRESH208.fasta	FRESH208	Prevotella_bivia	#2874A6	South_Africa	1
F4_1630_1235_1_MRS8_S200-bin_1-SPLIT-FINAL.fa	FRESH210.fasta	FRESH210	Prevotella_bivia	#2874A6	South_Africa	1
JKR_P1_24_H03_S696_001-bin_1-FINAL.fa	FRESH253.fasta	FRESH253	Prevotella_bivia	#2874A6	South_Africa	1
JKR_P1_32_H04_S704_001-bin_1-FINAL.fa	FRESH255.fasta	FRESH255	Prevotella_bivia	#2874A6	South_Africa	1
JKR_P1_41_A06_S713_001-bin_1-FINAL.fa	FRESH260.fasta	FRESH260	Prevotella_bivia	#2874A6	South_Africa	1
JKR_P2_03_C01_S771_001-bin_1-FINAL.fa	FRESH278.fasta	FRESH278	Prevotella_bivia	#2874A6	South_Africa	1
JKR_P2_08_H01_S776_001-bin_1-FINAL.fa	FRESH281.fasta	FRESH281	Prevotella_bivia	#2874A6	South_Africa	1
JKR_P2_09_A02_S777_001-bin_1-FINAL.fa	FRESH282.fasta	FRESH282	Prevotella_bivia	#2874A6	South_Africa	1
GCF_000759045.1_04_NF_x40_HMP1651v01_genomic.fna	GCF_000759045.1.fasta	GCF_000759045.1	Prevotella_bivia	#2874A6	Reference	1
GCF_000759165.1_04_NF40_HMP2136v01_genomic.fna	GCF_000759165.1.fasta	GCF_000759165.1	Prevotella_bivia	#2874A6	Reference	1
GCF_001546565.2_ASM154656v2_genomic.fna	GCF_001546565.2.fasta	GCF_001546565.2	Prevotella_bivia	#2874A6	Reference	1
GCF_001574405.1_ASM157440v1_genomic.fna	GCF_001574405.1.fasta	GCF_001574405.1	Prevotella_bivia	#2874A6	Reference	1
PB_BLT.fna	PB_BLT.fasta	PB_BLT	Prevotella_bivia	#2874A6	South_Africa	1
Pbivia_DNF00188.fa	Pbivia_DNF00188.fasta	Pbivia_DNF00188	Prevotella_bivia	#2874A6	Reference	1
Prev_SA_19_wPlasmid.fna	Prev_SA_19.fasta	Prev_SA_19	Prevotella_bivia	#2874A6	South_Africa	1
Prev_SA_24.fna	Prev_SA_24.fasta	Prev_SA_24	Prevotella_bivia	#2874A6	South_Africa	1
Prev_SA_25.fna	Prev_SA_25.fasta	Prev_SA_25	Prevotella_bivia	#2874A6	South_Africa	1
C0209C1.fna	C0209C1.fasta	C0209C1	Prevotella_buccalis	#2E86C1	United_States	1
0756_546_1_1_LKV3_S412-bin_1-FINAL.fa	FRESH058.fasta	FRESH058	Prevotella_buccalis	#2E86C1	South_Africa	1
0756_546_1_1_LKV6_S420-bin_1-FINAL.fa	FRESH061.fasta	FRESH061	Prevotella_buccalis	#2E86C1	South_Africa	1
0756_546_1_1_LKV7_S428-bin_1-FINAL.fa	FRESH062.fasta	FRESH062	Prevotella_buccalis	#2E86C1	South_Africa	1
E7_1841_1391_1_BDMRSCQ5_S179-bin_1-SPLIT-FINAL.fa	FRESH170.fasta	FRESH170	Prevotella_buccalis	#2E86C1	South_Africa	0
0809_588_1_1_LKV10_S418-bin_1-FINAL.fa	FRESH097.fasta	FRESH097	Prevotella_colorans	#3498DB	South_Africa	1
C0026H1.fna	C0026H1.fasta	C0026H1	Prevotella_corporis	#5DADE2	United_States	0
C0026H2.fna	C0026H2.fasta	C0026H2	Prevotella_corporis	#5DADE2	United_States	0
C0123D1.fna	C0123D1.fasta	C0123D1	Prevotella_corporis	#5DADE2	United_States	0
GCF_000759205.1_04_NF40_HMP2139v01_genomic.fna	GCF_000759205.1.fasta	GCF_000759205.1	Prevotella_denticola	#85C1E9	Reference	1
Pdenticola_DNF00960.fa	Pdenticola_DNF00960.fasta	Pdenticola_DNF00960	Prevotella_denticola	#85C1E9	Reference	1
C0019E1.fna	C0019E1.fasta	C0019E1	Prevotella_disiens	#7FB3D5	United_States	0
C0019E2.fna	C0019E2.fasta	C0019E2	Prevotella_disiens	#7FB3D5	United_States	0
C0019E3.fna	C0019E3.fasta	C0019E3	Prevotella_disiens	#7FB3D5	United_States	0
C0019E4.fna	C0019E4.fasta	C0019E4	Prevotella_disiens	#7FB3D5	United_States	0
C0019E5.fna	C0019E5.fasta	C0019E5	Prevotella_disiens	#7FB3D5	United_States	0
C0026C1.fna	C0026C1.fasta	C0026C1	Prevotella_disiens	#7FB3D5	United_States	0
C0026C2.fna	C0026C2.fasta	C0026C2	Prevotella_disiens	#7FB3D5	United_States	0
C0026C4.fna	C0026C4.fasta	C0026C4	Prevotella_disiens	#7FB3D5	United_States	0
C0026C5.fna	C0026C5.fasta	C0026C5	Prevotella_disiens	#7FB3D5	United_States	0
C0064D1.fna	C0064D1.fasta	C0064D1	Prevotella_disiens	#7FB3D5	United_States	0
C0064D2.fna	C0064D2.fasta	C0064D2	Prevotella_disiens	#7FB3D5	United_States	0
C0064D5.fna	C0064D5.fasta	C0064D5	Prevotella_disiens	#7FB3D5	United_States	0
0756_546_1_1_LKV5_S442-bin_1-FINAL.fa	FRESH060.fasta	FRESH060	Prevotella_disiens	#7FB3D5	South_Africa	0
0795_578_1_1_BHK1_S417-bin_1-FINAL.fa	FRESH069.fasta	FRESH069	Prevotella_disiens	#7FB3D5	South_Africa	0
0795_578_1_1_MRSIHK7_S779-bin_1-FINAL.fa	FRESH089.fasta	FRESH089	Prevotella_disiens	#7FB3D5	South_Africa	0
0795_578_1_1_MRSIHK8_S787-bin_1-FINAL.fa	FRESH090.fasta	FRESH090	Prevotella_disiens	#7FB3D5	South_Africa	0
F1_1457_1080_3_CBA7_S225-bin_1-SPLIT-FINAL.fa	FRESH176.fasta	FRESH176	Prevotella_disiens	#7FB3D5	South_Africa	0
GCF_000759225.1_04_NF40_HMP654v01_genomic.fna	GCF_000759225.1.fasta	GCF_000759225.1	Prevotella_disiens	#7FB3D5	Reference	0
Prev_SA_26.fna	Prev_SA_26.fasta	Prev_SA_26	Prevotella_disiens	#7FB3D5	South_Africa	0
1178_877_1_CBA_135B_S805-bin_1-FINAL.fa	FRESH133.fasta	FRESH133	Prevotella_ihumii	#5499C7	South_Africa	0
1178_877_1_CBA_135C_S806-bin_1-FINAL.fa	FRESH134.fasta	FRESH134	Prevotella_ihumii	#5499C7	South_Africa	0
JKR_P2_39_G05_S807_001-bin_1-FINAL.fa	FRESH295.fasta	FRESH295	Prevotella_ihumii	#5499C7	South_Africa	0
JKR_P2_47_G06_S815_001-bin_1-FINAL.fa	FRESH299.fasta	FRESH299	Prevotella_ihumii	#5499C7	South_Africa	0
1020_753_1_LKV_97B_S804-bin_1-FINAL.fa	FRESH132.fasta	FRESH132	Prevotella_intermedia	#2980B9	South_Africa	0
JKR_P2_05_E01_S773_001-bin_1-FINAL.fa	FRESH279.fasta	FRESH279	Prevotella_intermedia	#2980B9	South_Africa	0
0903_658_1_LKV_37B_S790-bin_1-FINAL.fa	FRESH122.fasta	FRESH122	Prevotella_melaninogenica	#2471A3	South_Africa	1
JKR_P1_37_E05_S709_001-bin_1-FINAL.fa	FRESH256.fasta	FRESH256	Prevotella_melaninogenica	#2471A3	South_Africa	0
JKR_P1_38_F05_S710_001-bin_1-FINAL.fa	FRESH257.fasta	FRESH257	Prevotella_melaninogenica	#2471A3	South_Africa	1
JKR_P1_39_G05_S711_001-bin_1-FINAL.fa	FRESH258.fasta	FRESH258	Prevotella_melaninogenica	#2471A3	South_Africa	0
JKR_P1_40_H05_S712_001-bin_1-FINAL.fa	FRESH259.fasta	FRESH259	Prevotella_melaninogenica	#2471A3	South_Africa	0
JKR_P2_35_C05_S803_001-bin_1-FINAL.fa	FRESH292.fasta	FRESH292	Prevotella_melaninogenica	#2471A3	South_Africa	0
JKR_P2_37_E05_S805_001-bin_1-FINAL.fa	FRESH293.fasta	FRESH293	Prevotella_melaninogenica	#2471A3	South_Africa	0
GCF_000758925.1_04_NF40_HMP1640v01_genomic.fna	GCF_000758925.1.fasta	GCF_000758925.1	Prevotella_sp	#1F618D	Reference	1
C0026C3.fna	C0026C3.fasta	C0026C3	Prevotella_sp16	#1F618D	United_States	2
C0079H5.fna	C0079H5.fasta	C0079H5	Prevotella_timonensis	#1A5276	United_States	2
C0086E7.fna	C0086E7.fasta	C0086E7	Prevotella_timonensis	#1A5276	United_States	2
C0091E11.fna	C0091E11.fasta	C0091E11	Prevotella_timonensis	#1A5276	United_States	2
C0253D4.fna	C0253D4.fasta	C0253D4	Prevotella_timonensis	#1A5276	United_States	2
0756_546_1_1_LKV8_S397-bin_1-FINAL.fa	FRESH063.fasta	FRESH063	Prevotella_timonensis	#1A5276	South_Africa	2
0795_578_1_1_BHK6_S908-bin_1-FINAL.fa	FRESH070.fasta	FRESH070	Prevotella_timonensis	#1A5276	South_Africa	2
0795_578_1_1_LKV6_S404-bin_1-FINAL.fa	FRESH077.fasta	FRESH077	Prevotella_timonensis	#1A5276	South_Africa	2
0809_588_1_1_LKV9_S426-bin_1-FINAL.fa	FRESH100.fasta	FRESH100	Prevotella_timonensis	#1A5276	South_Africa	1
E7_1841_1391_1_BDMRSCQ6_S101-bin_1-SPLIT-FINAL.fa	FRESH171.fasta	FRESH171	Prevotella_timonensis	#1A5276	South_Africa	2
F1_1457_1080_3_CBA12_S265-bin_1-SPLIT-FINAL.fa	FRESH175.fasta	FRESH175	Prevotella_timonensis	#1A5276	South_Africa	2
F2_1463_1084_3_CBA5_S210-bin_1-SPLIT-FINAL.fa	FRESH185.fasta	FRESH185	Prevotella_timonensis	#1A5276	South_Africa	1
JKR_P1_27_C04_S699_001-bin_1-FINAL.fa	FRESH254.fasta	FRESH254	Prevotella_timonensis	#1A5276	South_Africa	2
JKR_P1_83_C11_S755_001-bin_2-FINAL.fa	FRESH271.fasta	FRESH271	Prevotella_timonensis	#1A5276	South_Africa	2
JKR_P2_07_G01_S775_001-bin_1-FINAL.fa	FRESH280.fasta	FRESH280	Prevotella_timonensis	#1A5276	South_Africa	2
JKR_P2_38_F05_S806_001-bin_1-FINAL.fa	FRESH294.fasta	FRESH294	Prevotella_timonensis	#1A5276	South_Africa	2
JKR_P2_54_F07_S822_001-bin_1-FINAL.fa	FRESH300.fasta	FRESH300	Prevotella_timonensis	#1A5276	South_Africa	2
SMB_14_F02_G09_S839_001-bin_1-FINAL.fa	FRESH302.fasta	FRESH302	Prevotella_timonensis	#1A5276	South_Africa	2
GCF_000177055.1_ASM17705v1_genomic.fna	GCF_000177055.1.fasta	GCF_000177055.1	Prevotella_timonensis	#1A5276	Reference	2
Prev_SA_5.fna	Prev_SA_5.fasta	Prev_SA_5	Prevotella_timonensis	#1A5276	South_Africa	2
Prev_SA_6_wPlasmid.fna	Prev_SA_6.fasta	Prev_SA_6	Prevotella_timonensis	#1A5276	South_Africa	2
Ptimonensis_CRIS5CB1.fa	Ptimonensis_CRIS5CB1.fasta	Ptimonensis_CRIS5CB1	Prevotella_timonensis	#1A5276	Reference	2
C0010D3.fna	C0010D3.fasta	C0010D3	Propionimicrobium_lymphophilum	#4D5656	United_States	1
C0010D4.fna	C0010D4.fasta	C0010D4	Propionimicrobium_lymphophilum	#4D5656	United_States	1
C0010D5.fna	C0010D5.fasta	C0010D5	Propionimicrobium_lymphophilum	#4D5656	United_States	1
C0173C1.fna	C0173C1.fasta	C0173C1	Propionimicrobium_lymphophilum	#4D5656	United_States	1
C0173C2.fna	C0173C2.fasta	C0173C2	Propionimicrobium_lymphophilum	#4D5656	United_States	1
GCF_000758985.1_04_NF40_HMP2128v01_genomic.fna	GCF_000758985.1.fasta	GCF_000758985.1	Pseudoglutamicibacter_albus	#839192	Reference	0
DZD_CM_39_S807-bin_1-FINAL-renamedScaffs.fna	CM131.fasta	CM131	Sneathia_amnii		United_States	0
Leptotrichia_amnionii_DSMZ_S813_genome.fna	Leptotrichia_amnionii_DSMZ.fasta	Leptotrichia_amnionii_DSMZ	Sneathia_amnii		Reference	0
Sneathia_sanguinegens_CCUG41628_GCF_001517935.1_ASM151793v1_genomic.fna	GCF_001517935.1.fasta	GCF_001517935.1	Sneathia_sanguinegens		Reference	0
0861_630_1_1_MRS4_S866-bin_1-FINAL.fa	FRESH118.fasta	FRESH118	Staphylococcus_aureus		South_Africa	0
C0008C1.fna	C0008C1.fasta	C0008C1	Staphylococcus_epidermidis		United_States	0
C0024A3.fna	C0024A3.fasta	C0024A3	Staphylococcus_epidermidis		United_States	0
C0024A5.fna	C0024A5.fasta	C0024A5	Staphylococcus_epidermidis		United_States	0
C0133A2.fna	C0133A2.fasta	C0133A2	Staphylococcus_epidermidis		United_States	0
CM2262_MRS2_S776-bin_1-FINAL-renamedScaffs.fna	CM003.fasta	CM003	Staphylococcus_epidermidis		United_States	0
0809_588_1_1_MRSIHK9_S788-bin_1-FINAL.fa	FRESH107.fasta	FRESH107	Staphylococcus_epidermidis		South_Africa	0
0861_630_1_1_MRS6_S844-bin_1-FINAL.fa	FRESH119.fasta	FRESH119	Staphylococcus_epidermidis		South_Africa	0
E1_1694_1273_1_BDMRSCQ13_S120-bin_1-SPLIT-FINAL.fa	FRESH135.fasta	FRESH135	Staphylococcus_epidermidis		South_Africa	0
E1_1694_1273_1_BDMRSCQ9_S119-bin_1-SPLIT-FINAL.fa	FRESH136.fasta	FRESH136	Staphylococcus_epidermidis		South_Africa	0
E2_1697_1278_1_BDMRSCQ10_S263-bin_1-SPLIT-FINAL.fa	FRESH140.fasta	FRESH140	Staphylococcus_epidermidis		South_Africa	0
E2_1697_1278_1_BDMRSCQ12_S113-bin_1-SPLIT-FINAL.fa	FRESH142.fasta	FRESH142	Staphylococcus_epidermidis		South_Africa	0
E2_1697_1278_1_BDMRSCQ8_S114-bin_1-SPLIT-FINAL.fa	FRESH143.fasta	FRESH143	Staphylococcus_epidermidis		South_Africa	0
E3_1733_1310_1_BDMRSCQ13_S110-bin_1-SPLIT-FINAL.fa	FRESH146.fasta	FRESH146	Staphylococcus_epidermidis		South_Africa	0
E3_1733_1310_1_BDMRSCQ19_1_S118-bin_1-SPLIT-FINAL.fa	FRESH149.fasta	FRESH149	Staphylococcus_epidermidis		South_Africa	0
E3_1733_1310_1_BDMRSCQ19_2_S117-bin_1-SPLIT-FINAL.fa	FRESH150.fasta	FRESH150	Staphylococcus_epidermidis		South_Africa	0
JKR_12_29_17_A06_S713-bin_1-FINAL.fa	FRESH217.fasta	FRESH217	Staphylococcus_epidermidis		South_Africa	0
JKR_12_29_17_B05_S706-bin_1-FINAL.fa	FRESH220.fasta	FRESH220	Staphylococcus_epidermidis		South_Africa	0
JKR_12_29_17_B06_S714-bin_1-FINAL.fa	FRESH221.fasta	FRESH221	Staphylococcus_epidermidis		South_Africa	0
JKR_12_29_17_C06_S715-bin_1-FINAL.fa	FRESH224.fasta	FRESH224	Staphylococcus_epidermidis		South_Africa	0
JKR_12_29_17_D05_S708-bin_1-FINAL.fa	FRESH225.fasta	FRESH225	Staphylococcus_epidermidis		South_Africa	0
JKR_12_29_17_E05_S709-bin_1-FINAL.fa	FRESH230.fasta	FRESH230	Staphylococcus_epidermidis		South_Africa	0
JKR_12_29_17_E06_S717-bin_1-FINAL.fa	FRESH231.fasta	FRESH231	Staphylococcus_epidermidis		South_Africa	0
JKR_12_29_17_F05_S710-bin_1-FINAL.fa	FRESH234.fasta	FRESH234	Staphylococcus_epidermidis		South_Africa	0
JKR_12_29_17_G05_S711-bin_1-FINAL.fa	FRESH238.fasta	FRESH238	Staphylococcus_epidermidis		South_Africa	0
JKR_12_29_17_H05_S712-bin_1-FINAL.fa	FRESH241.fasta	FRESH241	Staphylococcus_epidermidis		South_Africa	0
JKR_12_29_17_F06_S718-bin_1-FINAL.fa	FRESH235.fasta	FRESH235	Staphylococcus_haemolyticus		South_Africa	0
JKR_12_29_17_G03_S695-bin_1-FINAL.fa	FRESH236.fasta	FRESH236	Staphylococcus_haemolyticus		South_Africa	0
JKR_12_29_17_G04_S703-bin_1-FINAL.fa	FRESH237.fasta	FRESH237	Staphylococcus_haemolyticus		South_Africa	0
GCF_000759125.1_04_NF40_HMP2135v01_genomic.fna	GCF_000759125.1.fasta	GCF_000759125.1	Staphylococcus_haemolyticus		Reference	0
C0085A1.fna	C0085A1.fasta	C0085A1	Streptococcus_agalactiae	#6C3483	United_States	1
C0088A1.fna	C0088A1.fasta	C0088A1	Streptococcus_agalactiae	#6C3483	United_States	1
0809_588_1_1_BHK2_S401-bin_1-FINAL.fa	FRESH092.fasta	FRESH092	Streptococcus_agalactiae	#6C3483	South_Africa	1
0809_588_1_1_CBA6_S799-bin_1-FINAL.fa	FRESH094.fasta	FRESH094	Streptococcus_agalactiae	#6C3483	South_Africa	1
JKR_12_29_17_A03_S689-bin_1-FINAL.fa	FRESH215.fasta	FRESH215	Streptococcus_agalactiae	#6C3483	South_Africa	1
JKR_12_29_17_B03_S690-bin_1-FINAL.fa	FRESH218.fasta	FRESH218	Streptococcus_agalactiae	#6C3483	South_Africa	1
JKR_12_29_17_E03_S693-bin_1-FINAL.fa	FRESH229.fasta	FRESH229	Streptococcus_agalactiae	#6C3483	South_Africa	1
JKR_12_29_17_F02_S686-bin_1-FINAL.fa	FRESH232.fasta	FRESH232	Streptococcus_agalactiae	#6C3483	South_Africa	1
JKR_12_29_17_H02_S688-bin_1-FINAL.fa	FRESH239.fasta	FRESH239	Streptococcus_agalactiae	#6C3483	South_Africa	1
C0007A1.fna	C0007A1.fasta	C0007A1	Streptococcus_anginosus	#8E44AD	United_States	0
C0008B1.fna	C0008B1.fasta	C0008B1	Streptococcus_anginosus	#8E44AD	United_States	0
C0030C1.fna	C0030C1.fasta	C0030C1	Streptococcus_anginosus	#8E44AD	United_States	0
C0030C2.fna	C0030C2.fasta	C0030C2	Streptococcus_anginosus	#8E44AD	United_States	0
C0039B1.fna	C0039B1.fasta	C0039B1	Streptococcus_anginosus	#8E44AD	United_States	0
C0039B2.fna	C0039B2.fasta	C0039B2	Streptococcus_anginosus	#8E44AD	United_States	0
C0039B3.fna	C0039B3.fasta	C0039B3	Streptococcus_anginosus	#8E44AD	United_States	0
C0039B4.fna	C0039B4.fasta	C0039B4	Streptococcus_anginosus	#8E44AD	United_States	0
C0041B1.fna	C0041B1.fasta	C0041B1	Streptococcus_anginosus	#8E44AD	United_States	0
C0041B2.fna	C0041B2.fasta	C0041B2	Streptococcus_anginosus	#8E44AD	United_States	0
C0041B3.fna	C0041B3.fasta	C0041B3	Streptococcus_anginosus	#8E44AD	United_States	0
C0041B4.fna	C0041B4.fasta	C0041B4	Streptococcus_anginosus	#8E44AD	United_States	0
C0041B5.fna	C0041B5.fasta	C0041B5	Streptococcus_anginosus	#8E44AD	United_States	0
C0123A1.fna	C0123A1.fasta	C0123A1	Streptococcus_anginosus	#8E44AD	United_States	0
C0123A2.fna	C0123A2.fasta	C0123A2	Streptococcus_anginosus	#8E44AD	United_States	0
C0123A4.fna	C0123A4.fasta	C0123A4	Streptococcus_anginosus	#8E44AD	United_States	0
C0123A5.fna	C0123A5.fasta	C0123A5	Streptococcus_anginosus	#8E44AD	United_States	0
C0136A1.fna	C0136A1.fasta	C0136A1	Streptococcus_anginosus	#8E44AD	United_States	0
C0136A2.fna	C0136A2.fasta	C0136A2	Streptococcus_anginosus	#8E44AD	United_States	0
C0136A5.fna	C0136A5.fasta	C0136A5	Streptococcus_anginosus	#8E44AD	United_States	0
C0148B2.fna	C0148B2.fasta	C0148B2	Streptococcus_anginosus	#8E44AD	United_States	0
C0148B4.fna	C0148B4.fasta	C0148B4	Streptococcus_anginosus	#8E44AD	United_States	0
C0163B1.fna	C0163B1.fasta	C0163B1	Streptococcus_anginosus	#8E44AD	United_States	0
C0163B3.fna	C0163B3.fasta	C0163B3	Streptococcus_anginosus	#8E44AD	United_States	0
C0163B5.fna	C0163B5.fasta	C0163B5	Streptococcus_anginosus	#8E44AD	United_States	0
C0239A1.fna	C0239A1.fasta	C0239A1	Streptococcus_anginosus	#8E44AD	United_States	0
0756_546_1_1_BHK13_S881-bin_1-FINAL.fa	FRESH046.fasta	FRESH046	Streptococcus_anginosus	#8E44AD	South_Africa	0
0756_546_1_1_BHK1_b_S871-bin_1-FINAL.fa	FRESH048.fasta	FRESH048	Streptococcus_anginosus	#8E44AD	South_Africa	0
0756_546_1_1_CBA3_S385-bin_1-FINAL.fa	FRESH053.fasta	FRESH053	Streptococcus_anginosus	#8E44AD	South_Africa	0
0756_546_1_1_MRS1_S785-bin_1-FINAL.fa	FRESH065.fasta	FRESH065	Streptococcus_anginosus	#8E44AD	South_Africa	0
0756_546_1_1_MRS2_S793-bin_1-FINAL.fa	FRESH066.fasta	FRESH066	Streptococcus_anginosus	#8E44AD	South_Africa	0
0756_546_1_1_MRS4_S801-bin_1-FINAL.fa	FRESH067.fasta	FRESH067	Streptococcus_anginosus	#8E44AD	South_Africa	0
0756_546_1_1_MRSIHK4_S786-bin_1-FINAL.fa	FRESH068.fasta	FRESH068	Streptococcus_anginosus	#8E44AD	South_Africa	0
0809_588_1_1_MRSI11_S851-bin_1-FINAL.fa	FRESH102.fasta	FRESH102	Streptococcus_anginosus	#8E44AD	South_Africa	0
0861_630_1_1_BHK1_S446-bin_1-FINAL.fa	FRESH109.fasta	FRESH109	Streptococcus_anginosus	#8E44AD	South_Africa	0
0861_630_1_1_CBA4_S863-bin_1-FINAL.fa	FRESH112.fasta	FRESH112	Streptococcus_anginosus	#8E44AD	South_Africa	0
0861_630_1_1_MRS1_S820-bin_1-FINAL.fa	FRESH116.fasta	FRESH116	Streptococcus_anginosus	#8E44AD	South_Africa	0
0861_630_1_1_MRSI6_S860-bin_1-FINAL.fa	FRESH121.fasta	FRESH121	Streptococcus_anginosus	#8E44AD	South_Africa	0
E6_1456_1083_3_BDMRSCQ3_S168-bin_1-SPLIT-FINAL.fa	FRESH165.fasta	FRESH165	Streptococcus_anginosus	#8E44AD	South_Africa	0
F1_1457_1080_3_CBA11_S257-bin_1-SPLIT-FINAL.fa	FRESH174.fasta	FRESH174	Streptococcus_anginosus	#8E44AD	South_Africa	0
F1_1457_1080_3_MRS1_S273-bin_1-SPLIT-FINAL.fa	FRESH179.fasta	FRESH179	Streptococcus_anginosus	#8E44AD	South_Africa	0
F1_1457_1080_3_MRS5_S194-bin_1-SPLIT-FINAL.fa	FRESH181.fasta	FRESH181	Streptococcus_anginosus	#8E44AD	South_Africa	0
F4_1630_1235_1_MRS10_S284-bin_1-SPLIT-FINAL.fa	FRESH203.fasta	FRESH203	Streptococcus_anginosus	#8E44AD	South_Africa	0
F4_1630_1235_1_MRS3_S252-bin_1-SPLIT-FINAL.fa	FRESH207.fasta	FRESH207	Streptococcus_anginosus	#8E44AD	South_Africa	0
JKR_12_29_17_C03_S691-bin_1-FINAL.fa	FRESH222.fasta	FRESH222	Streptococcus_anginosus	#8E44AD	South_Africa	0
0756_546_1_1_CBA2_S840-bin_1-FINAL.fa	FRESH052.fasta	FRESH052	unknown	#979A9A	South_Africa	0
0756_546_1_1_LKV4_S389-bin_1-FINAL.fa	FRESH059.fasta	FRESH059	unknown	#979A9A	South_Africa	3
0861_630_1_1_BHK6_S439-bin_1-FINAL.fa	FRESH111.fasta	FRESH111	unknown	#979A9A	South_Africa	0
E6_1456_1083_3_BDMRSCQ8_S107-bin_1-SPLIT-FINAL.fa	FRESH166.fasta	FRESH166	unknown	#979A9A	South_Africa	0
E7_1841_1391_1_BDMRSCQ16_S247-bin_1-SPLIT-FINAL.fa	FRESH167.fasta	FRESH167	unknown	#979A9A	South_Africa	0
F1_1457_1080_3_MRS2_S221-bin_1-SPLIT-FINAL.fa	FRESH180.fasta	FRESH180	unknown	#979A9A	South_Africa	0
F2_1463_1084_3_CBA14_S206-bin_1-SPLIT-FINAL.fa	FRESH183.fasta	FRESH183	unknown	#979A9A	South_Africa	0
F2_1463_1084_3_CBA15_S214-bin_1-SPLIT-FINAL.fa	FRESH184.fasta	FRESH184	unknown	#979A9A	South_Africa	0
F2_1463_1084_3_MRS1_S261-bin_1-SPLIT-FINAL.fa	FRESH187.fasta	FRESH187	unknown	#979A9A	South_Africa	0
F2_1463_1084_3_MRS2_S269-bin_1-SPLIT-FINAL.fa	FRESH188.fasta	FRESH188	unknown	#979A9A	South_Africa	0
F3_1503_1114_2_CBA10_S215-bin_1-SPLIT-FINAL.fa	FRESH190.fasta	FRESH190	unknown	#979A9A	South_Africa	0
F3_1503_1114_2_MRS1_S222-bin_1-SPLIT-FINAL.fa	FRESH193.fasta	FRESH193	unknown	#979A9A	South_Africa	0
F3_1503_1114_2_MRS2_S230-bin_1-SPLIT-FINAL.fa	FRESH194.fasta	FRESH194	unknown	#979A9A	South_Africa	0
F3_1503_1114_2_MRS6_S199-bin_1-SPLIT-FINAL.fa	FRESH197.fasta	FRESH197	unknown	#979A9A	South_Africa	0
JKR_P1_77_E10_S749_001-bin_1-FINAL.fa	FRESH269.fasta	FRESH269	unknown	#979A9A	South_Africa	1
C0014D3.fna	C0014D3.fasta	C0014D3	Varibaculum_cambriense	#2C3E50	United_States	1
C0166D2.fna	C0166D2.fasta	C0166D2	Varibaculum_cambriense	#2C3E50	United_States	1
C0166D4.fna	C0166D4.fasta	C0166D4	Varibaculum_cambriense	#2C3E50	United_States	1
C0170B3.fna	C0170B3.fasta	C0170B3	Varibaculum_cambriense	#2C3E50	United_States	1
C0024D2.fna	C0024D2.fasta	C0024D2	Varibaculum_sp	#34495E	United_States	1
C0164F2.fna	C0164F2.fasta	C0164F2	Varibaculum_sp	#34495E	United_States	1
C0165D1.fna	C0165D1.fasta	C0165D1	Varibaculum_sp	#34495E	United_States	1
C0165F2.fna	C0165F2.fasta	C0165F2	Varibaculum_sp	#34495E	United_States	1
C0165F4.fna	C0165F4.fasta	C0165F4	Varibaculum_sp	#34495E	United_States	1
GCF_000759285.1_04_NF40_HMP872v01_genomic.fna	GCF_000759285.1.fasta	GCF_000759285.1	Veillonella_montpellierensis		Reference	0
0809_588_1_1_MRSI6_S845-bin_1-FINAL.fa	FRESH104.fasta	FRESH104	Veillonella_seminalis		South_Africa	0
C0036A4.fna	C0036A4.fasta	C0036A4	Winkia_neuii	#85929E	United_States	3
C0045B3.fna	C0045B3.fasta	C0045B3	Winkia_neuii	#85929E	United_States	3
0861_630_1_1_CBA5_S847-bin_1-FINAL.fa	FRESH113.fasta	FRESH113	Winkia_neuii	#85929E	South_Africa	3
E5_1732_1307_1_BDMRSCQ5_S121-bin_1-SPLIT-FINAL.fa	FRESH162.fasta	FRESH162	Winkia_neuii	#85929E	South_Africa	3
GCF_001546135.1_ASM154613v1_genomic.fna	GCF_001546135.1.fasta	GCF_001546135.1	Winkia_neuii	#85929E	Reference	3
